# Supplementary material for: (±)-trans-6,6′-Dieth­oxy-2,2′-[cyclo­hexane-1,2-diylbis(nitrilo­methanylyl­idene)]diphenol monohydrate
Source: Acta Crystallogr Sect E Struct Rep Online. 2014 Jan 22;70(Pt 2):o182–3. doi: 10.1107/S1600536814000713 (PMC3998335; doi:10.1107/S1600536814000713)
Supplement: Supplementary file 1 [file e-70-0o182-sup1.cif]

##############################################################################
#                                                                            #
# This CIF contains the data in a paper accepted for publication in          #
# Acta Crystallographica Section E. It conforms to the requirements of       #
# Notes for Authors for Acta Crystallographica Section E, and has been       #
# peer reviewed under the auspices of the IUCr Commission on Journals.       #
#                                                                            #
# Full details of the Crystallographic Information File format               #
# are given in the paper "The Crystallographic Information File (CIF):       #
# a New Standard Archive File for Crystallography" by S. R. Hall, F. H.      #
# Allen and I. D. Brown [Acta Cryst. (1991), A47, 655-685].                  #
#                                                                            #
# The current version of the core CIF dictionary is obtainable from          #
# ftp://ftp.iucr.org/pub/cif_core.dic.                                       #
#                                                                            #
# Software is freely available for graphical display of the structure(s)     #
# in this CIF. For information consult the CIF software page                 #
# http://www.iucr.org/resources/cif/software.                                #
#                                                                            #
# This file may be used for bona fide research purposes within the           #
# scientific community so long as proper attribution is given to the journal # 
# article from which it was obtained.                                        #
#                                                                            #
##############################################################################
data_I
_audit_creation_method     SHELXL-97
_database_code_depnum_ccdc_archive     'CCDC 981065'
_chemical_name_systematic
;\
(+-)-<i>trans</i>-6,6'-Diethoxy-2,2'-[cyclohexane-1,2-\
diylbis(nitrilomethanylylidene)]diphenol monohydrate
;
_chemical_name_common     ?
_chemical_formula_moiety     'C24 H30 N2 O4, H2 O'
_chemical_formula_sum     'C24 H32 N2 O5'
_chemical_formula_iupac     'C24 H30 N2 O4, H2 O'
_chemical_formula_weight     428.52
_chemical_melting_point     ?
_symmetry_cell_setting     monoclinic
_symmetry_space_group_name_H-M     'P 21/c'
_symmetry_space_group_name_Hall     '-P 2ybc'
loop_
    _symmetry_equiv_pos_as_xyz
    'x, y, z'
    '-x, y+1/2, -z+1/2'
    '-x, -y, -z'
    'x, -y-1/2, z-1/2'
_cell_length_a     9.8241(18)
_cell_length_b     11.6975(19)
_cell_length_c     21.881(4)
_cell_angle_alpha     90.00
_cell_angle_beta     111.144(8)
_cell_angle_gamma     90.00
_cell_volume     2345.2(7)
_cell_formula_units_Z     4
_cell_measurement_reflns_used     3026
_cell_measurement_theta_min     2.820
_cell_measurement_theta_max     23.505
_cell_measurement_temperature     293(2)
_exptl_crystal_description     block
_exptl_crystal_colour     yellow
_exptl_crystal_size_max     0.40
_exptl_crystal_size_mid     0.20
_exptl_crystal_size_min     0.20
_exptl_crystal_density_diffrn     1.214
_exptl_crystal_density_meas     ?
_exptl_crystal_density_method     'not measured'
_exptl_crystal_F_000     920
_exptl_absorpt_coefficient_mu     0.085
_exptl_absorpt_correction_type     multi-scan
_exptl_absorpt_process_details     '(SADABS; Bruker, 2004)'
_exptl_absorpt_correction_T_min     0.977
_exptl_absorpt_correction_T_max     0.980
_exptl_special_details     ?
_diffrn_ambient_temperature     293(2)
_diffrn_radiation_type     MoK\a
_diffrn_radiation_wavelength     0.71073
_diffrn_radiation_source     'fine-focus sealed tube'
_diffrn_radiation_monochromator     graphite
_diffrn_measurement_device_type     'Bruker APEXII CCD'
_diffrn_measurement_method     '\w and \f scan'
_diffrn_detector_area_resol_mean     8.33
_diffrn_reflns_number     16141
_diffrn_reflns_av_R_equivalents     0.0480
_diffrn_reflns_av_sigmaI/netI     0.0697
_diffrn_reflns_theta_min     2.39
_diffrn_reflns_theta_max     28.03
_diffrn_reflns_theta_full     28.03
_diffrn_measured_fraction_theta_max     0.985
_diffrn_measured_fraction_theta_full     0.985
_diffrn_reflns_limit_h_min     -12
_diffrn_reflns_limit_h_max     12
_diffrn_reflns_limit_k_min     -15
_diffrn_reflns_limit_k_max     15
_diffrn_reflns_limit_l_min     -28
_diffrn_reflns_limit_l_max     28
_diffrn_standards_number     0
_diffrn_standards_interval_count     ?
_diffrn_standards_interval_time     ?
_diffrn_standards_decay_%     ?
_refine_special_details
;
Refinement of <i>F</i>^2^ against ALL reflections. The weighted <i>R</i>-factor
<i>wR</i> and goodness of fit <i>S</i> are based on <i>F</i>^2^, conventional
<i>R</i>-factors <i>R</i> are based on <i>F</i>, with <i>F</i> set to zero for
negative <i>F</i>^2^. The threshold expression of <i>F</i>^2^ >
\s(<i>F</i>^2^) is used only for calculating <i>R</i>-factors(gt) <i>etc</i>.
and is not relevant to the choice of reflections for refinement.
<i>R</i>-factors based on <i>F</i>^2^ are statistically about twice as large
as those based on <i>F</i>, and <i>R</i>- factors based on ALL data will be
even larger.
;
_reflns_number_total     5586
_reflns_number_gt     2701
_reflns_threshold_expression     I>2sigma(I)
_refine_ls_structure_factor_coef     Fsqd
_refine_ls_matrix_type     full
_refine_ls_R_factor_all     0.1503
_refine_ls_R_factor_gt     0.0683
_refine_ls_wR_factor_gt     0.1504
_refine_ls_wR_factor_ref     0.1904
_refine_ls_goodness_of_fit_ref     1.012
_refine_ls_restrained_S_all     1.012
_refine_ls_number_reflns     5586
_refine_ls_number_parameters     299
_refine_ls_number_restraints     5
_refine_ls_hydrogen_treatment     mixed
_refine_ls_weighting_scheme     calc
_refine_ls_weighting_details
         'calc w=1/[\s^2^(Fo^2^)+(0.0561P)^2^+1.8063P] where P=(Fo^2^+2Fc^2^)/3'
_atom_sites_solution_hydrogens     geom
_atom_sites_solution_primary     direct
_atom_sites_solution_secondary     difmap
_refine_ls_shift/su_max     0.000
_refine_ls_shift/su_mean     0.000
_refine_diff_density_max     0.236
_refine_diff_density_min     -0.211
_refine_ls_extinction_method     'SHELXL97 (Sheldrick, 2008)'
_refine_ls_extinction_coef     0.0022(8)
_refine_ls_extinction_expression
                                  'Fc^*^=kFc[1+0.001xFc^2^\l^3^/sin(2\q)]^-1/4^'
loop_
    _atom_type_symbol
    _atom_type_description
    _atom_type_scat_dispersion_real
    _atom_type_scat_dispersion_imag
    _atom_type_scat_source
    'C' 'C' 0.0033 0.0016
                         'International Tables Vol C Tables 4.2.6.8 and 6.1.1.4'
    'H' 'H' 0.0000 0.0000
                         'International Tables Vol C Tables 4.2.6.8 and 6.1.1.4'
    'N' 'N' 0.0061 0.0033
                         'International Tables Vol C Tables 4.2.6.8 and 6.1.1.4'
    'O' 'O' 0.0106 0.0060
                         'International Tables Vol C Tables 4.2.6.8 and 6.1.1.4'
_computing_data_collection     'APEX2 (Bruker, 2004)'
_computing_cell_refinement     'APEX2 and SAINT (Bruker, 2004)'
_computing_data_reduction     'SAINT and XPREP (Bruker, 2004)'
_computing_structure_solution     'SHELXS97 (Sheldrick, 2008)'
_computing_structure_refinement     'SHELXL97 (Sheldrick, 2008)'
_computing_molecular_graphics
   'ORTEP-3 for Windows (Farrugia, 2012) and <i>DIAMOND</i> (Brandenburg, 2010)'
_computing_publication_material
                        'SHELXL97 (Sheldrick, 2008) and publCIF (Westrip, 2010)'
loop_
    _atom_site_type_symbol
    _atom_site_label
    _atom_site_fract_x
    _atom_site_fract_y
    _atom_site_fract_z
    _atom_site_U_iso_or_equiv
    _atom_site_adp_type
    _atom_site_calc_flag
    _atom_site_refinement_flags
    _atom_site_occupancy
    _atom_site_symmetry_multiplicity
    _atom_site_disorder_assembly
    _atom_site_disorder_group
    O O1 0.7073(2) 0.08906(17) 0.34718(12) 0.0591(6) Uani d . 1 1 . .
    O O2 0.8516(2) 0.28131(19) 0.35839(14) 0.0629(7) Uani d D 1 1 . .
    O O3 0.7204(3) 0.4164(2) 0.18225(11) 0.0538(6) Uani d D 1 1 . .
    O O4 0.5589(2) 0.32967(18) 0.06864(10) 0.0547(6) Uani d . 1 1 . .
    N N1 0.8533(3) 0.5022(2) 0.35838(12) 0.0449(6) Uani d . 1 1 . .
    N N2 0.9286(3) 0.5466(2) 0.24970(12) 0.0466(6) Uani d . 1 1 . .
    C C1 0.4960(3) 0.3961(3) 0.34503(16) 0.0508(8) Uani d . 1 1 . .
    H H1 0.4499 0.4658 0.3442 0.061 Uiso calc R 1 1 . .
    C C2 0.4199(4) 0.2961(3) 0.34086(17) 0.0574(9) Uani d . 1 1 . .
    H H2 0.3232 0.2984 0.3380 0.069 Uiso calc R 1 1 . .
    C C3 0.4869(3) 0.1916(3) 0.34092(15) 0.0496(8) Uani d . 1 1 . .
    H H3 0.4339 0.1243 0.3369 0.060 Uiso calc R 1 1 . .
    C C4 0.6311(3) 0.1869(2) 0.34687(14) 0.0420(7) Uani d . 1 1 . .
    C C5 0.7104(3) 0.2888(2) 0.35266(14) 0.0400(7) Uani d . 1 1 . .
    C C6 0.6415(3) 0.3937(2) 0.35044(13) 0.0382(7) Uani d . 1 1 . .
    C C7 0.7186(3) 0.5000(2) 0.35060(14) 0.0424(7) Uani d . 1 1 . .
    H H7A 0.6677 0.5686 0.3448 0.051 Uiso calc R 1 1 . .
    C C8 0.9215(3) 0.6119(2) 0.35447(16) 0.0471(8) Uani d . 1 1 . .
    H H8 0.8450 0.6678 0.3328 0.056 Uiso calc R 1 1 . .
    C C9 1.0171(3) 0.5952(3) 0.31316(15) 0.0462(8) Uani d . 1 1 . .
    H H9 1.0533 0.6701 0.3058 0.055 Uiso calc R 1 1 . .
    C C10 1.1468(3) 0.5191(3) 0.34789(16) 0.0539(8) Uani d . 1 1 . .
    H H10A 1.2077 0.5135 0.3217 0.065 Uiso calc R 1 1 . .
    H H10B 1.1125 0.4430 0.3524 0.065 Uiso calc R 1 1 . .
    C C11 1.2369(4) 0.5653(3) 0.41526(18) 0.0676(10) Uani d . 1 1 . .
    H H11A 1.2790 0.6384 0.4106 0.081 Uiso calc R 1 1 . .
    H H11B 1.3162 0.5129 0.4369 0.081 Uiso calc R 1 1 . .
    C C12 1.1432(4) 0.5804(3) 0.45706(18) 0.0711(11) Uani d . 1 1 . .
    H H12A 1.1098 0.5063 0.4657 0.085 Uiso calc R 1 1 . .
    H H12B 1.2013 0.6145 0.4987 0.085 Uiso calc R 1 1 . .
    C C13 1.0126(4) 0.6560(3) 0.42242(18) 0.0642(10) Uani d . 1 1 . .
    H H13A 1.0466 0.7326 0.4185 0.077 Uiso calc R 1 1 . .
    H H13B 0.9517 0.6606 0.4487 0.077 Uiso calc R 1 1 . .
    C C14 0.9536(3) 0.5704(3) 0.19771(16) 0.0497(8) Uani d . 1 1 . .
    H H14 1.0277 0.6217 0.2002 0.060 Uiso calc R 1 1 . .
    C C15 0.8699(3) 0.5199(3) 0.13530(14) 0.0426(7) Uani d . 1 1 . .
    C C16 0.9044(4) 0.5437(3) 0.07977(17) 0.0597(9) Uani d . 1 1 . .
    H H16 0.9810 0.5929 0.0830 0.072 Uiso calc R 1 1 . .
    C C17 0.8259(4) 0.4948(3) 0.02104(17) 0.0640(10) Uani d . 1 1 . .
    H H17 0.8501 0.5100 -0.0155 0.077 Uiso calc R 1 1 . .
    C C18 0.7098(4) 0.4224(3) 0.01536(15) 0.0535(8) Uani d . 1 1 . .
    H H18 0.6567 0.3899 -0.0250 0.064 Uiso calc R 1 1 . .
    C C19 0.6726(3) 0.3985(2) 0.06895(15) 0.0419(7) Uani d . 1 1 . .
    C C20 0.7557(3) 0.4444(2) 0.13042(14) 0.0403(7) Uani d . 1 1 . .
    C C21 0.4662(4) 0.2842(3) 0.00700(16) 0.0575(9) Uani d . 1 1 . .
    H H21A 0.5221 0.2365 -0.0117 0.069 Uiso calc R 1 1 . .
    H H21B 0.4222 0.3458 -0.0235 0.069 Uiso calc R 1 1 . .
    C C22 0.3504(4) 0.2149(3) 0.0195(2) 0.0823(12) Uani d . 1 1 . .
    H H22A 0.2975 0.2627 0.0389 0.124 Uiso calc R 1 1 . .
    H H22B 0.3951 0.1532 0.0487 0.124 Uiso calc R 1 1 . .
    H H22C 0.2844 0.1846 -0.0212 0.124 Uiso calc R 1 1 . .
    C C23 0.7313(5) -0.1081(3) 0.3322(2) 0.0803(12) Uani d . 1 1 . .
    H H23A 0.8103 -0.1114 0.3737 0.120 Uiso calc R 1 1 . .
    H H23B 0.7691 -0.0918 0.2983 0.120 Uiso calc R 1 1 . .
    H H23C 0.6814 -0.1803 0.3234 0.120 Uiso calc R 1 1 . .
    C C24 0.6272(4) -0.0162(3) 0.33377(19) 0.0616(9) Uani d . 1 1 . .
    H H24A 0.5469 -0.0118 0.2920 0.074 Uiso calc R 1 1 . .
    H H24B 0.5878 -0.0319 0.3677 0.074 Uiso calc R 1 1 . .
    O O1W 0.5867(5) 0.1883(3) 0.1898(2) 0.1125(13) Uani d D 1 1 . .
    H H3' 0.786(3) 0.447(3) 0.2150(13) 0.108(17) Uiso d D 1 1 . .
    H H2' 0.890(4) 0.3467(17) 0.362(2) 0.091(14) Uiso d D 1 1 . .
    H H1A 0.635(10) 0.203(8) 0.2306(13) 0.32(6) Uiso d D 1 1 . .
    H H1B 0.573(11) 0.255(3) 0.172(4) 0.31(5) Uiso d D 1 1 . .
loop_
    _atom_site_aniso_label
    _atom_site_aniso_U_11
    _atom_site_aniso_U_22
    _atom_site_aniso_U_33
    _atom_site_aniso_U_12
    _atom_site_aniso_U_13
    _atom_site_aniso_U_23
    O1 0.0575(15) 0.0360(12) 0.0902(17) 0.0028(11) 0.0343(13) -0.0022(11)
    O2 0.0410(13) 0.0402(14) 0.118(2) 0.0047(11) 0.0407(14) -0.0023(14)
    O3 0.0549(14) 0.0642(15) 0.0469(13) -0.0202(12) 0.0240(12) -0.0055(12)
    O4 0.0559(14) 0.0564(14) 0.0502(13) -0.0196(11) 0.0172(11) -0.0078(11)
    N1 0.0388(15) 0.0399(14) 0.0600(16) 0.0007(12) 0.0225(13) -0.0034(12)
    N2 0.0411(15) 0.0477(15) 0.0517(16) -0.0072(12) 0.0175(13) -0.0053(12)
    C1 0.0396(18) 0.0480(18) 0.071(2) 0.0099(15) 0.0274(17) 0.0086(16)
    C2 0.0392(18) 0.062(2) 0.078(2) 0.0021(17) 0.0295(17) 0.0112(18)
    C3 0.0453(19) 0.0455(18) 0.062(2) -0.0063(15) 0.0246(16) 0.0087(15)
    C4 0.0448(18) 0.0382(16) 0.0466(17) 0.0036(14) 0.0207(14) 0.0044(13)
    C5 0.0339(16) 0.0414(16) 0.0485(17) 0.0059(13) 0.0193(14) 0.0030(14)
    C6 0.0351(16) 0.0401(16) 0.0422(16) 0.0070(13) 0.0173(13) 0.0034(13)
    C7 0.0432(18) 0.0379(16) 0.0493(18) 0.0074(14) 0.0204(15) -0.0012(14)
    C8 0.0428(18) 0.0366(16) 0.063(2) -0.0031(14) 0.0207(16) -0.0086(15)
    C9 0.0417(18) 0.0417(17) 0.0575(19) -0.0112(14) 0.0206(15) -0.0078(15)
    C10 0.0363(18) 0.060(2) 0.068(2) -0.0026(16) 0.0219(16) -0.0094(17)
    C11 0.045(2) 0.079(3) 0.071(2) -0.0057(19) 0.0107(18) 0.000(2)
    C12 0.069(3) 0.080(3) 0.060(2) -0.015(2) 0.017(2) -0.009(2)
    C13 0.071(2) 0.056(2) 0.074(2) -0.0132(19) 0.036(2) -0.0205(19)
    C14 0.0391(18) 0.0450(18) 0.068(2) -0.0075(14) 0.0234(16) 0.0032(16)
    C15 0.0343(16) 0.0479(17) 0.0481(18) -0.0030(14) 0.0178(14) -0.0008(14)
    C16 0.051(2) 0.073(2) 0.062(2) -0.0134(18) 0.0286(18) 0.0062(18)
    C17 0.061(2) 0.086(3) 0.054(2) -0.009(2) 0.0308(19) 0.005(2)
    C18 0.053(2) 0.064(2) 0.0451(18) 0.0004(17) 0.0188(16) -0.0038(16)
    C19 0.0383(17) 0.0400(16) 0.0498(18) 0.0002(14) 0.0187(14) -0.0014(14)
    C20 0.0406(17) 0.0381(16) 0.0467(17) 0.0015(13) 0.0209(14) 0.0029(13)
    C21 0.059(2) 0.053(2) 0.056(2) -0.0073(17) 0.0149(17) -0.0087(17)
    C22 0.080(3) 0.074(3) 0.086(3) -0.036(2) 0.020(2) -0.016(2)
    C23 0.098(3) 0.047(2) 0.101(3) 0.008(2) 0.042(3) -0.010(2)
    C24 0.068(2) 0.0397(18) 0.078(2) -0.0062(17) 0.028(2) -0.0051(17)
    O1W 0.177(4) 0.085(2) 0.090(2) -0.048(2) 0.066(3) -0.0119(18)
_geom_special_details
;
All e.s.d.'s (except the e.s.d. in the dihedral angle between two l.s. planes)
are estimated using the full covariance matrix. The cell e.s.d.'s are taken
into account individually in the estimation of e.s.d.'s in distances, angles
and torsion angles; correlations between e.s.d.'s in cell parameters are only
used when they are defined by crystal symmetry. An approximate (isotropic)
treatment of cell e.s.d.'s is used for estimating e.s.d.'s involving l.s.
planes.
;
loop_
    _geom_bond_atom_site_label_1
    _geom_bond_atom_site_label_2
    _geom_bond_site_symmetry_2
    _geom_bond_distance
    _geom_bond_publ_flag
    O1 C4 . 1.366(3) ?
    O1 C24 . 1.433(4) ?
    O2 C5 . 1.350(3) ?
    O2 H2' . 0.846(10) ?
    O3 C20 . 1.341(3) ?
    O3 H3' . 0.850(10) ?
    O4 C19 . 1.375(3) ?
    O4 C21 . 1.430(4) ?
    N1 C7 . 1.272(3) ?
    N1 C8 . 1.465(4) ?
    N2 C14 . 1.278(4) ?
    N2 C9 . 1.461(4) ?
    C1 C2 . 1.373(4) ?
    C1 C6 . 1.392(4) ?
    C1 H1 . 0.9300 ?
    C2 C3 . 1.388(4) ?
    C2 H2 . 0.9300 ?
    C3 C4 . 1.377(4) ?
    C3 H3 . 0.9300 ?
    C4 C5 . 1.405(4) ?
    C5 C6 . 1.394(4) ?
    C6 C7 . 1.455(4) ?
    C7 H7A . 0.9300 ?
    C8 C13 . 1.522(5) ?
    C8 C9 . 1.533(4) ?
    C8 H8 . 0.9800 ?
    C9 C10 . 1.514(4) ?
    C9 H9 . 0.9800 ?
    C10 C11 . 1.519(4) ?
    C10 H10A . 0.9700 ?
    C10 H10B . 0.9700 ?
    C11 C12 . 1.524(5) ?
    C11 H11A . 0.9700 ?
    C11 H11B . 0.9700 ?
    C12 C13 . 1.517(5) ?
    C12 H12A . 0.9700 ?
    C12 H12B . 0.9700 ?
    C13 H13A . 0.9700 ?
    C13 H13B . 0.9700 ?
    C14 C15 . 1.442(4) ?
    C14 H14 . 0.9300 ?
    C15 C20 . 1.401(4) ?
    C15 C16 . 1.402(4) ?
    C16 C17 . 1.363(5) ?
    C16 H16 . 0.9300 ?
    C17 C18 . 1.389(5) ?
    C17 H17 . 0.9300 ?
    C18 C19 . 1.377(4) ?
    C18 H18 . 0.9300 ?
    C19 C20 . 1.404(4) ?
    C21 C22 . 1.501(5) ?
    C21 H21A . 0.9700 ?
    C21 H21B . 0.9700 ?
    C22 H22A . 0.9600 ?
    C22 H22B . 0.9600 ?
    C22 H22C . 0.9600 ?
    C23 C24 . 1.493(5) ?
    C23 H23A . 0.9600 ?
    C23 H23B . 0.9600 ?
    C23 H23C . 0.9600 ?
    C24 H24A . 0.9700 ?
    C24 H24B . 0.9700 ?
    O1W H1A . 0.864(10) ?
    O1W H1B . 0.866(10) ?
loop_
    _geom_angle_atom_site_label_1
    _geom_angle_atom_site_label_2
    _geom_angle_atom_site_label_3
    _geom_angle_site_symmetry_1
    _geom_angle_site_symmetry_3
    _geom_angle
    _geom_angle_publ_flag
    C4 O1 C24 . . 117.3(2) ?
    C5 O2 H2' . . 111(3) ?
    C20 O3 H3' . . 105(3) ?
    C19 O4 C21 . . 117.5(2) ?
    C7 N1 C8 . . 119.0(2) ?
    C14 N2 C9 . . 121.5(3) ?
    C2 C1 C6 . . 120.5(3) ?
    C2 C1 H1 . . 119.8 ?
    C6 C1 H1 . . 119.8 ?
    C1 C2 C3 . . 120.2(3) ?
    C1 C2 H2 . . 119.9 ?
    C3 C2 H2 . . 119.9 ?
    C4 C3 C2 . . 120.4(3) ?
    C4 C3 H3 . . 119.8 ?
    C2 C3 H3 . . 119.8 ?
    O1 C4 C3 . . 125.2(3) ?
    O1 C4 C5 . . 115.2(2) ?
    C3 C4 C5 . . 119.6(3) ?
    O2 C5 C6 . . 122.0(3) ?
    O2 C5 C4 . . 118.1(2) ?
    C6 C5 C4 . . 119.8(2) ?
    C1 C6 C5 . . 119.4(3) ?
    C1 C6 C7 . . 120.1(3) ?
    C5 C6 C7 . . 120.4(2) ?
    N1 C7 C6 . . 122.2(3) ?
    N1 C7 H7A . . 118.9 ?
    C6 C7 H7A . . 118.9 ?
    N1 C8 C13 . . 111.1(3) ?
    N1 C8 C9 . . 108.2(2) ?
    C13 C8 C9 . . 110.5(3) ?
    N1 C8 H8 . . 109.0 ?
    C13 C8 H8 . . 109.0 ?
    C9 C8 H8 . . 109.0 ?
    N2 C9 C10 . . 110.7(2) ?
    N2 C9 C8 . . 109.2(2) ?
    C10 C9 C8 . . 111.3(3) ?
    N2 C9 H9 . . 108.6 ?
    C10 C9 H9 . . 108.6 ?
    C8 C9 H9 . . 108.6 ?
    C9 C10 C11 . . 111.6(3) ?
    C9 C10 H10A . . 109.3 ?
    C11 C10 H10A . . 109.3 ?
    C9 C10 H10B . . 109.3 ?
    C11 C10 H10B . . 109.3 ?
    H10A C10 H10B . . 108.0 ?
    C10 C11 C12 . . 110.9(3) ?
    C10 C11 H11A . . 109.5 ?
    C12 C11 H11A . . 109.5 ?
    C10 C11 H11B . . 109.5 ?
    C12 C11 H11B . . 109.5 ?
    H11A C11 H11B . . 108.0 ?
    C13 C12 C11 . . 110.6(3) ?
    C13 C12 H12A . . 109.5 ?
    C11 C12 H12A . . 109.5 ?
    C13 C12 H12B . . 109.5 ?
    C11 C12 H12B . . 109.5 ?
    H12A C12 H12B . . 108.1 ?
    C12 C13 C8 . . 112.6(3) ?
    C12 C13 H13A . . 109.1 ?
    C8 C13 H13A . . 109.1 ?
    C12 C13 H13B . . 109.1 ?
    C8 C13 H13B . . 109.1 ?
    H13A C13 H13B . . 107.8 ?
    N2 C14 C15 . . 121.8(3) ?
    N2 C14 H14 . . 119.1 ?
    C15 C14 H14 . . 119.1 ?
    C20 C15 C16 . . 119.7(3) ?
    C20 C15 C14 . . 119.8(3) ?
    C16 C15 C14 . . 120.4(3) ?
    C17 C16 C15 . . 120.2(3) ?
    C17 C16 H16 . . 119.9 ?
    C15 C16 H16 . . 119.9 ?
    C16 C17 C18 . . 120.5(3) ?
    C16 C17 H17 . . 119.8 ?
    C18 C17 H17 . . 119.8 ?
    C19 C18 C17 . . 120.6(3) ?
    C19 C18 H18 . . 119.7 ?
    C17 C18 H18 . . 119.7 ?
    O4 C19 C18 . . 125.4(3) ?
    O4 C19 C20 . . 114.8(2) ?
    C18 C19 C20 . . 119.8(3) ?
    O3 C20 C15 . . 122.3(3) ?
    O3 C20 C19 . . 118.6(3) ?
    C15 C20 C19 . . 119.1(3) ?
    O4 C21 C22 . . 107.2(3) ?
    O4 C21 H21A . . 110.3 ?
    C22 C21 H21A . . 110.3 ?
    O4 C21 H21B . . 110.3 ?
    C22 C21 H21B . . 110.3 ?
    H21A C21 H21B . . 108.5 ?
    C21 C22 H22A . . 109.5 ?
    C21 C22 H22B . . 109.5 ?
    H22A C22 H22B . . 109.5 ?
    C21 C22 H22C . . 109.5 ?
    H22A C22 H22C . . 109.5 ?
    H22B C22 H22C . . 109.5 ?
    C24 C23 H23A . . 109.5 ?
    C24 C23 H23B . . 109.5 ?
    H23A C23 H23B . . 109.5 ?
    C24 C23 H23C . . 109.5 ?
    H23A C23 H23C . . 109.5 ?
    H23B C23 H23C . . 109.5 ?
    O1 C24 C23 . . 107.1(3) ?
    O1 C24 H24A . . 110.3 ?
    C23 C24 H24A . . 110.3 ?
    O1 C24 H24B . . 110.3 ?
    C23 C24 H24B . . 110.3 ?
    H24A C24 H24B . . 108.6 ?
    H1A O1W H1B . . 103(2) ?
loop_
    _geom_torsion_atom_site_label_1
    _geom_torsion_atom_site_label_2
    _geom_torsion_atom_site_label_3
    _geom_torsion_atom_site_label_4
    _geom_torsion_site_symmetry_1
    _geom_torsion_site_symmetry_2
    _geom_torsion_site_symmetry_3
    _geom_torsion_site_symmetry_4
    _geom_torsion
    _geom_torsion_publ_flag
    C6 C1 C2 C3 . . . . -1.1(5) ?
    C1 C2 C3 C4 . . . . 1.7(5) ?
    C24 O1 C4 C3 . . . . 6.5(4) ?
    C24 O1 C4 C5 . . . . -172.9(3) ?
    C2 C3 C4 O1 . . . . -179.7(3) ?
    C2 C3 C4 C5 . . . . -0.2(5) ?
    O1 C4 C5 O2 . . . . -0.5(4) ?
    C3 C4 C5 O2 . . . . -180.0(3) ?
    O1 C4 C5 C6 . . . . 177.6(3) ?
    C3 C4 C5 C6 . . . . -1.9(4) ?
    C2 C1 C6 C5 . . . . -1.0(5) ?
    C2 C1 C6 C7 . . . . 176.1(3) ?
    O2 C5 C6 C1 . . . . -179.5(3) ?
    C4 C5 C6 C1 . . . . 2.5(4) ?
    O2 C5 C6 C7 . . . . 3.5(4) ?
    C4 C5 C6 C7 . . . . -174.6(3) ?
    C8 N1 C7 C6 . . . . 176.8(3) ?
    C1 C6 C7 N1 . . . . 176.8(3) ?
    C5 C6 C7 N1 . . . . -6.2(4) ?
    C7 N1 C8 C13 . . . . 102.7(3) ?
    C7 N1 C8 C9 . . . . -135.8(3) ?
    C14 N2 C9 C10 . . . . -89.5(3) ?
    C14 N2 C9 C8 . . . . 147.7(3) ?
    N1 C8 C9 N2 . . . . 54.9(3) ?
    C13 C8 C9 N2 . . . . 176.7(3) ?
    N1 C8 C9 C10 . . . . -67.5(3) ?
    C13 C8 C9 C10 . . . . 54.3(3) ?
    N2 C9 C10 C11 . . . . -177.6(3) ?
    C8 C9 C10 C11 . . . . -56.0(3) ?
    C9 C10 C11 C12 . . . . 56.5(4) ?
    C10 C11 C12 C13 . . . . -55.5(4) ?
    C11 C12 C13 C8 . . . . 55.4(4) ?
    N1 C8 C13 C12 . . . . 65.6(3) ?
    C9 C8 C13 C12 . . . . -54.6(4) ?
    C9 N2 C14 C15 . . . . 177.9(3) ?
    N2 C14 C15 C20 . . . . 1.4(5) ?
    N2 C14 C15 C16 . . . . -177.0(3) ?
    C20 C15 C16 C17 . . . . 0.9(5) ?
    C14 C15 C16 C17 . . . . 179.3(3) ?
    C15 C16 C17 C18 . . . . 0.9(6) ?
    C16 C17 C18 C19 . . . . -0.3(5) ?
    C21 O4 C19 C18 . . . . -3.8(4) ?
    C21 O4 C19 C20 . . . . 177.3(3) ?
    C17 C18 C19 O4 . . . . 179.0(3) ?
    C17 C18 C19 C20 . . . . -2.2(5) ?
    C16 C15 C20 O3 . . . . 178.3(3) ?
    C14 C15 C20 O3 . . . . -0.1(4) ?
    C16 C15 C20 C19 . . . . -3.3(4) ?
    C14 C15 C20 C19 . . . . 178.2(3) ?
    O4 C19 C20 O3 . . . . 1.4(4) ?
    C18 C19 C20 O3 . . . . -177.6(3) ?
    O4 C19 C20 C15 . . . . -177.1(2) ?
    C18 C19 C20 C15 . . . . 4.0(4) ?
    C19 O4 C21 C22 . . . . -178.9(3) ?
    C4 O1 C24 C23 . . . . 176.0(3) ?
loop_
    _geom_hbond_atom_site_label_D
    _geom_hbond_atom_site_label_H
    _geom_hbond_atom_site_label_A
    _geom_hbond_site_symmetry_A
    _geom_hbond_distance_DH
    _geom_hbond_distance_HA
    _geom_hbond_distance_DA
    _geom_hbond_angle_DHA
    O3 H3' N2 . 0.850(3) 1.77(3) 2.550(4) 152(3)
    O2 H2' N1 . 0.840(3) 1.85(2) 2.584(3) 144(4)
    O1W H1B O3 . 0.86(5) 2.34(7) 3.005(5) 134(8)
    O1W H1B O4 . 0.86(5) 2.38(8) 3.052(5) 135(6)
    C21 H21B Cg . 0.9700 2.92 3.810(4) 153
_iucr_refine_instructions_details
;
TITL NM6 in P21/n
CELL  0.71073    9.8241   11.6975   21.8810    90.000   111.144    90.000
ZERR  4           0.0018    0.0019    0.0040     0.000     0.008     0.000
LATT 1
SYMM             - X ,    0.50000 + Y ,    0.50000 - Z
SFAC C  H  N  O
UNIT 96 128 8 20
OMIT 0 0 2
OMIT 1 1 0
OMIT -1 1 1
L.S. 20
EXTI  0.00219
ACTA
BOND $H
FMAP 2
PLAN 10
DANG 1.36 0.02 H1A H1B
DFIX 0.86 0.01 O1W H1B
DFIX 0.86 0.01 O1W H1A
DFIX 0.84 0.01 O3 H3'
DFIX 0.84 0.01 O2 H2'
HTAB O2 N1
HTAB O3 N2
HTAB
CONF
WGHT  0.055300  1.835700
FVAR  0.140260
O1     4   0.707281  0.089063  0.347176 11.000000  0.057480  0.036000 =
           0.090180 -0.002210  0.034310  0.002760
O2     4   0.851605  0.281313  0.358393 11.000000  0.041040  0.040160 =
           0.117580 -0.002320  0.040730  0.004700
O3     4   0.720370  0.416394  0.182252 11.000000  0.054870  0.064200 =
           0.046900 -0.005520  0.023960 -0.020170
O4     4   0.558919  0.329671  0.068640 11.000000  0.055890  0.056390 =
           0.050250 -0.007810  0.017220 -0.019560
N1     3   0.853330  0.502194  0.358376 11.000000  0.038800  0.039870 =
           0.060010 -0.003360  0.022480  0.000690
N2     3   0.928625  0.546645  0.249701 11.000000  0.041080  0.047700 =
           0.051710 -0.005290  0.017480 -0.007180
C1     1   0.495988  0.396077  0.345025 11.000000  0.039580  0.047970 =
           0.070940  0.008630  0.027440  0.009920
AFIX 43
H1     2   0.449945  0.465829  0.344220 11.000000 -1.200000
AFIX 0
C2     1   0.419896  0.296106  0.340860 11.000000  0.039240  0.062480 =
           0.077560  0.011180  0.029530  0.002110
AFIX 43
H2     2   0.323152  0.298429  0.337988 11.000000 -1.200000
AFIX 0
C3     1   0.486856  0.191596  0.340922 11.000000  0.045260  0.045550 =
           0.062450  0.008730  0.024630 -0.006290
AFIX 43
H3     2   0.433927  0.124299  0.336922 11.000000 -1.200000
AFIX 0
C4     1   0.631125  0.186908  0.346866 11.000000  0.044830  0.038200 =
           0.046590  0.004370  0.020740  0.003600
C5     1   0.710432  0.288841  0.352659 11.000000  0.033890  0.041380 =
           0.048480  0.002980  0.019300  0.005880
C6     1   0.641531  0.393746  0.350445 11.000000  0.035140  0.040130 =
           0.042220  0.003440  0.017320  0.006970
C7     1   0.718617  0.499985  0.350600 11.000000  0.043230  0.037920 =
           0.049280 -0.001150  0.020420  0.007430
AFIX 43
H7A    2   0.667707  0.568610  0.344820 11.000000 -1.200000
AFIX 0
C8     1   0.921515  0.611943  0.354467 11.000000  0.042820  0.036610 =
           0.063100 -0.008560  0.020750 -0.003080
AFIX 13
H8     2   0.844972  0.667803  0.332755 11.000000 -1.200000
AFIX 0
C9     1   1.017126  0.595197  0.313165 11.000000  0.041680  0.041730 =
           0.057480 -0.007840  0.020640 -0.011210
AFIX 13
H9     2   1.053310  0.670066  0.305820 11.000000 -1.200000
AFIX 0
C10    1   1.146767  0.519148  0.347894 11.000000  0.036270  0.059650 =
           0.068300 -0.009380  0.021920 -0.002630
AFIX 23
H10A   2   1.207742  0.513461  0.321658 11.000000 -1.200000
H10B   2   1.112472  0.442981  0.352389 11.000000 -1.200000
AFIX 0
C11    1   1.236894  0.565334  0.415261 11.000000  0.044820  0.078540 =
           0.071000  0.000370  0.010720 -0.005730
AFIX 23
H11A   2   1.278968  0.638356  0.410635 11.000000 -1.200000
H11B   2   1.316217  0.512930  0.436885 11.000000 -1.200000
AFIX 0
C12    1   1.143234  0.580400  0.457064 11.000000  0.068690  0.079550 =
           0.059670 -0.009420  0.016580 -0.014580
AFIX 23
H12A   2   1.109794  0.506254  0.465718 11.000000 -1.200000
H12B   2   1.201298  0.614540  0.498731 11.000000 -1.200000
AFIX 0
C13    1   1.012649  0.656042  0.422416 11.000000  0.071080  0.055650 =
           0.073910 -0.020460  0.035730 -0.013200
AFIX 23
H13A   2   1.046578  0.732608  0.418533 11.000000 -1.200000
H13B   2   0.951743  0.660604  0.448729 11.000000 -1.200000
AFIX 0
C14    1   0.953581  0.570424  0.197706 11.000000  0.039140  0.045030 =
           0.068260  0.003160  0.023370 -0.007520
AFIX 43
H14    2   1.027737  0.621695  0.200180 11.000000 -1.200000
AFIX 0
C15    1   0.869885  0.519923  0.135297 11.000000  0.034330  0.047890 =
           0.048140 -0.000840  0.017820 -0.003030
C16    1   0.904391  0.543672  0.079775 11.000000  0.051130  0.072520 =
           0.062140  0.006190  0.028590 -0.013430
AFIX 43
H16    2   0.981049  0.592876  0.083019 11.000000 -1.200000
AFIX 0
C17    1   0.825854  0.494817  0.021042 11.000000  0.060570  0.086440 =
           0.053580  0.004690  0.030770 -0.009100
AFIX 43
H17    2   0.850138  0.510046 -0.015482 11.000000 -1.200000
AFIX 0
C18    1   0.709793  0.422437  0.015357 11.000000  0.052690  0.063780 =
           0.045080 -0.003750  0.018830  0.000360
AFIX 43
H18    2   0.656723  0.389882 -0.025014 11.000000 -1.200000
AFIX 0
C19    1   0.672608  0.398452  0.068949 11.000000  0.038300  0.039970 =
           0.049820 -0.001360  0.018660  0.000240
C20    1   0.755674  0.444417  0.130418 11.000000  0.040570  0.038080 =
           0.046690  0.002880  0.020940  0.001540
C21    1   0.466240  0.284244  0.006997 11.000000  0.058510  0.052860 =
           0.056200 -0.008730  0.014850 -0.007270
AFIX 23
H21A   2   0.522071  0.236487 -0.011652 11.000000 -1.200000
H21B   2   0.422234  0.345767 -0.023451 11.000000 -1.200000
AFIX 0
C22    1   0.350378  0.214926  0.019490 11.000000  0.079530  0.073770 =
           0.085870 -0.016490  0.020370 -0.035860
AFIX 137
H22A   2   0.297499  0.262673  0.038909 11.000000 -1.500000
H22B   2   0.395086  0.153163  0.048735 11.000000 -1.500000
H22C   2   0.284435  0.184599 -0.021182 11.000000 -1.500000
AFIX 0
C23    1   0.731284 -0.108117  0.332163 11.000000  0.097870  0.047370 =
           0.100660 -0.010430  0.041830  0.007770
AFIX 137
H23A   2   0.810289 -0.111430  0.373720 11.000000 -1.500000
H23B   2   0.769079 -0.091757  0.298310 11.000000 -1.500000
H23C   2   0.681405 -0.180279  0.323426 11.000000 -1.500000
AFIX 0
C24    1   0.627199 -0.016173  0.333769 11.000000  0.067890  0.039690 =
           0.078430 -0.005100  0.028020 -0.006170
AFIX 23
H24A   2   0.546902 -0.011764  0.291972 11.000000 -1.200000
H24B   2   0.587825 -0.031876  0.367678 11.000000 -1.200000
AFIX 0
O1W    4   0.586725  0.188299  0.189815 11.000000  0.176700  0.085130 =
           0.090480 -0.011930  0.065940 -0.047510
H3'    2   0.785509  0.447080  0.215046 11.000000  0.108390
H2'    2   0.890388  0.346721  0.362079 11.000000  0.090950
H1A    2   0.634708  0.203139  0.230635 11.000000  0.317280
H1B    2   0.573013  0.255499  0.172061 11.000000  0.311630
Q1     1   0.591900  0.366400  0.171300 11.000000  0.050000      0.24
Q2     1   0.936000  0.178400  0.355700 11.000000  0.050000      0.22
Q3     1   0.823000  0.480200  0.243600 11.000000  0.050000      0.21
Q4     1   0.486100 -0.018100  0.330200 11.000000  0.050000      0.21
Q5     1   0.625400  0.381500  0.122600 11.000000  0.050000      0.19
Q6     1   0.929200  0.398400  0.361300 11.000000  0.050000      0.19
Q7     1   0.860600  0.068300  0.357900 11.000000  0.050000      0.19
Q8     1   0.422900  0.073700  0.336200 11.000000  0.050000      0.18
Q9     1   0.504800  0.280600  0.176200 11.000000  0.050000      0.17
Q10    1   0.884100 -0.108900  0.338500 11.000000  0.050000      0.16
HKLF 4 1  1.0000  0.0000  0.0000  0.0000  1.0000  0.0000 -1.0000  0.0000
 1.0000
END
;
data_global
_journal_date_recd_electronic     2013-11-21
_journal_date_accepted     2014-01-11
_journal_name_full     'Acta Crystallographica, Section E'
_journal_year     2014
_journal_volume     70
_journal_issue      2
_journal_page_first     o182
_journal_page_last     o183
_journal_paper_category     QO
_journal_paper_doi     10.1107/S1600536814000713
_journal_coeditor_code     FJ2654
_publ_contact_author_name     'M. Sithambaresan'
_publ_contact_author_address
;
Department of Chemistry
Faculty of Science
Eastern University
Chenkalady
Sri Lanka
;
_publ_contact_author_email     'eesans@yahoo.com'
_publ_contact_author_fax     '94-65-2240758'
_publ_contact_author_phone     '94-65-2240755'
_publ_section_title
;\
(+-)-<i>trans</i>-6,6'-Diethoxy-2,2'-[cyclohexane-1,2-\
diylbis(nitrilomethanylylidene)]diphenol monohydrate
;
_publ_section_title_footnote     .
loop_
    _publ_author_name
    _publ_author_address
    'Nithya Mohan'
;
     Department of Applied Chemistry
      Cochin University of Science and Technology
      Kochi 682 022
      India
;
    'S. S. Sreejith'
;
      Department of Applied Chemistry
      Cochin University of Science and Technology
      Kochi 682 022
      India
;
    'M. Sithambaresan'
;
      Department of Chemistry
      Faculty of Science
      Eastern University, Sri Lanka
      Chenkalady
      Sri Lanka
;
    'M. R. Prathapachandra Kurup'
;
      Department of Applied Chemistry
      Cochin University of Science and Technology
      Kochi 682 022
      India
;
_publ_section_synopsis     .
