# Supplementary material for: (±)-trans-6,6′-Dieth­oxy-2,2′-[cyclo­hexane-1,2-diylbis(nitrilo­methanylyl­idene)]diphenol monohydrate
Source: Acta Crystallogr Sect E Struct Rep Online. 2014 Jan 22;70(Pt 2):o182–3. doi: 10.1107/S1600536814000713 (PMC3998335; doi:10.1107/S1600536814000713)
Supplement: Supplementary file 2 [file e-70-0o182-Isup2.hkl]

# 
# h,k,l, Fc-squared, Fo-squared, sigma(Fo-squared) and status flag 
# 
data_I
_shelx_title ' NM6 in P21/n' 
_shelx_refln_list_code          4 
_shelx_F_calc_maximum      230.09 
_exptl_crystal_F_000       920.00 
_reflns_d_resolution_high  0.7562 
 
loop_ 
 _symmetry_equiv_pos_as_xyz 
 'x, y, z' 
 '-x, y+1/2, -z+1/2' 
 '-x, -y, -z' 
 'x, -y-1/2, z-1/2' 
 
_cell_length_a     9.8241 
_cell_length_b    11.6975 
_cell_length_c    21.8810 
_cell_angle_alpha  90.000 
_cell_angle_beta  111.144 
_cell_angle_gamma  90.000 
 
_shelx_F_squared_multiplier     1.000 
 
loop_ 
 _refln_index_h 
 _refln_index_k 
 _refln_index_l 
 _refln_F_squared_calc 
 _refln_F_squared_meas 
 _refln_F_squared_sigma 
 _refln_observed_status 
   2   0   0     1092.10     1054.23     24.47 o 
   3   0   0      428.64      402.27     10.08 o 
   4   0   0       56.59       97.03      7.55 o 
   5   0   0     2784.87     2695.61     80.54 o 
   6   0   0      137.39      133.70     15.76 o 
   7   0   0      977.99      926.30     40.69 o 
   8   0   0      141.36      110.82     19.32 o 
   9   0   0      267.25      233.86     27.45 o 
  10   0   0       87.83       94.04     24.40 o 
  11   0   0        2.28      -19.32     19.32 o 
   2   1   0      686.21      624.47      8.42 o 
   3   1   0      825.74      788.33     12.82 o 
   4   1   0        8.39       16.49      4.09 o 
   5   1   0      323.47      361.96     29.75 o 
   6   1   0      155.01      174.60     13.84 o 
   7   1   0        2.12       -3.72      7.88 o 
   8   1   0      347.60      322.36     20.29 o 
   9   1   0       53.15       38.67     17.79 o 
  10   1   0        6.86       23.49     14.19 o 
  11   1   0        1.25        2.33     18.55 o 
   0   2   0    14064.68    12408.25    303.96 o 
   1   2   0    23085.87    23054.94    213.97 o 
   2   2   0     9278.06     8449.83     89.30 o 
   3   2   0       68.80       96.53      3.87 o 
   4   2   0       39.81       59.64      4.70 o 
   5   2   0      734.86      788.02     23.01 o 
   6   2   0       51.43       38.96      8.27 o 
   7   2   0       10.18        7.00      8.60 o 
   8   2   0       46.76       36.21     11.49 o 
   9   2   0       56.63       75.85     16.27 o 
  10   2   0       26.04       10.12     13.83 o 
  11   2   0        8.63      -14.19     14.19 o 
   1   3   0     5066.22     4966.21     49.14 o 
   2   3   0     7150.75     7187.56     71.94 o 
   3   3   0     6455.93     6567.15     70.74 o 
   4   3   0       67.78       81.19      5.21 o 
   5   3   0        1.22        8.13      5.92 o 
   6   3   0      182.04      161.73     14.74 o 
   7   3   0       57.85       42.90     14.74 o 
   8   3   0        1.11       -6.24     19.32 o 
   9   3   0       76.90       53.00     14.00 o 
  10   3   0       48.28       36.80     14.68 o 
  11   3   0        3.76       -4.20     14.55 o 
   0   4   0      190.18      180.50     14.24 o 
   1   4   0      235.25      294.33     28.90 o 
   2   4   0      423.50      392.15      6.78 o 
   3   4   0     4803.93     4868.44     53.28 o 
   4   4   0     2767.07     2782.50     46.16 o 
   5   4   0        9.56       10.18      6.28 o 
   6   4   0       40.60       85.84     10.24 o 
   7   4   0      269.81      286.59     19.23 o 
   8   4   0        3.20       24.62     26.94 o 
   9   4   0       42.18       24.65     12.94 o 
  10   4   0       49.77       46.99     14.84 o 
  11   4   0       18.03       43.09     16.35 o 
   1   5   0      551.88      562.79     13.73 o 
   2   5   0      132.30      240.88     19.52 o 
   3   5   0     4801.94     4670.57     58.22 o 
   4   5   0       56.34       54.11      7.12 o 
   5   5   0       26.41       24.76      7.36 o 
   6   5   0      238.72      277.36     17.26 o 
   7   5   0       12.84       85.90     18.30 o 
   8   5   0      128.79      134.38     15.63 o 
   9   5   0        1.98       -5.90     11.68 o 
  10   5   0        0.04        1.47     13.47 o 
  11   5   0        0.19        9.44     14.89 o 
   0   6   0      259.70      285.78     18.30 o 
   1   6   0      233.72      233.81     13.44 o 
   2   6   0     1296.73     1291.77     19.27 o 
   3   6   0     1398.18     1459.35     21.18 o 
   4   6   0     1466.41     1464.11     26.08 o 
   5   6   0      868.47      911.24     23.79 o 
   6   6   0        3.78        1.81      8.96 o 
   7   6   0       66.29       92.36     12.92 o 
   8   6   0       21.92        5.61     11.12 o 
   9   6   0        0.49        2.80     11.86 o 
  10   6   0        6.42        7.10     13.83 o 
  11   6   0        4.56        5.08     20.84 o 
   1   7   0      179.26      185.61      7.20 o 
   2   7   0       13.46       -1.46      4.67 o 
   3   7   0       15.77       16.51      3.61 o 
   4   7   0      521.70      587.36     14.14 o 
   5   7   0      142.37      154.84      9.15 o 
   6   7   0        4.25       -7.55      7.55 o 
   7   7   0       21.44        8.99      9.84 o 
   8   7   0        0.05      -10.20     10.20 o 
   9   7   0        1.49      -11.21     11.32 o 
  10   7   0        2.05       13.22     19.82 o 
   0   8   0      342.88      345.58     14.55 o 
   1   8   0      305.11      292.31     10.12 o 
   2   8   0      102.91       81.67      5.68 o 
   3   8   0       98.12       98.05      6.34 o 
   4   8   0      165.85      194.84     15.04 o 
   5   8   0       10.58       13.01      7.39 o 
   6   8   0      270.66      247.47     14.53 o 
   7   8   0       11.79       12.61     11.72 o 
   8   8   0        6.77       -0.62     12.70 o 
   9   8   0        1.07       23.79     14.16 o 
  10   8   0        0.08       18.81     19.82 o 
   1   9   0     1119.38     1087.22     20.94 o 
   2   9   0      138.73      125.75      8.93 o 
   3   9   0       13.70        6.89      4.96 o 
   4   9   0      261.08      235.43     28.98 o 
   5   9   0       18.37       42.19     18.30 o 
   6   9   0       60.58       66.81     12.94 o 
   7   9   0       23.24       19.02     13.72 o 
   8   9   0       15.11       32.66     27.70 o 
   9   9   0        0.45        7.46     14.29 o 
   0  10   0     2412.08     2521.02     58.34 o 
   1  10   0      406.51      418.97     19.05 o 
   2  10   0       97.94       94.45     11.05 o 
   3  10   0       15.86        7.70      8.62 o 
   4  10   0       36.10       22.41     10.34 o 
   5  10   0       81.58       84.06     13.26 o 
   6  10   0      155.95      158.82     16.17 o 
   7  10   0       67.59       81.01     15.02 o 
   8  10   0       23.52       41.73     14.65 o 
   9  10   0       47.20       62.94     19.06 o 
   1  11   0       60.91       38.89     13.30 o 
   2  11   0       10.07        9.42      7.57 o 
   3  11   0        4.67       -0.04      8.76 o 
   4  11   0       20.68        9.15     10.15 o 
   5  11   0      137.91      121.00     14.95 o 
   6  11   0       19.62       13.14     11.93 o 
   7  11   0       13.80       21.22     13.35 o 
   8  11   0       12.55       14.29     21.09 o 
   0  12   0       46.35       37.11     20.33 o 
   1  12   0        2.90       -0.59      7.66 o 
   2  12   0       44.58       29.17      9.99 o 
   3  12   0       30.32       13.67      9.68 o 
   4  12   0       22.96        6.05     10.70 o 
   5  12   0        0.60      -10.93     10.93 o 
   6  12   0       29.19       36.09     13.42 o 
   7  12   0       70.60       70.46     15.97 o 
   1  13   0        1.47        4.70      9.85 o 
   2  13   0       70.58       60.74     10.32 o 
   3  13   0       57.39       57.80     11.84 o 
   4  13   0        6.92       -1.58     15.76 o 
   5  13   0        0.88      -11.18     11.18 o 
   6  13   0        0.71        3.35     12.69 o 
   0  14   0        1.91       -1.52     19.82 o 
   1  14   0       14.95       -1.14      8.94 o 
   2  14   0       47.49       54.17     11.11 o 
   3  14   0       15.03       31.51     23.38 o 
   4  14   0        2.97        1.02     22.87 o 
   5  14   0        1.25      -21.35     21.35 o 
   1  15   0        8.00      -10.33     15.80 o 
   2  15   0       59.44       74.98     20.65 o 
 -12   1   1        0.88       26.18     16.89 o 
 -11   1   1       66.67       56.79     16.49 o 
 -10   1   1       96.53       96.01     18.05 o 
  -9   1   1       16.56       12.22     12.40 o 
  -8   1   1       71.75       72.39     12.40 o 
  -7   1   1        3.06       -7.36      7.36 o 
  -6   1   1        1.47        5.08      6.47 o 
  -5   1   1      777.46      744.84     35.86 o 
  -4   1   1      893.65      896.87     21.08 o 
  -3   1   1       13.84        6.65      2.09 o 
  -2   1   1     9789.05     9591.90     87.50 o 
   1   1   1        5.44        1.10      1.12 o 
   2   1   1     1146.01     1015.98     15.45 o 
   3   1   1     1536.47     1494.62     34.64 o 
   4   1   1     1910.15     1832.44     51.01 o 
   5   1   1       11.99       13.36      6.28 o 
   6   1   1      401.56      384.21     17.98 o 
   7   1   1        0.00        0.25      8.27 o 
   8   1   1      163.98      148.02     15.46 o 
   9   1   1        0.00       29.75     13.47 o 
  10   1   1        2.60       -9.60     13.24 o 
  11   1   1        4.78        2.55     15.41 o 
 -12   2   1        2.25        5.34     15.81 o 
 -11   2   1        5.74       -2.03     14.74 o 
 -10   2   1       14.66        5.14     13.64 o 
  -9   2   1      139.39      150.92     17.24 o 
  -8   2   1        4.27       -9.21      9.68 o 
  -7   2   1      129.30      118.78     13.22 o 
  -6   2   1       96.73       87.73      9.71 o 
  -5   2   1        3.18       18.33      6.08 o 
  -4   2   1      926.50      932.23     21.58 o 
  -3   2   1     1355.61     1170.47     14.93 o 
  -2   2   1    21682.18    22137.87    199.93 o 
  -1   2   1     5893.95     5831.32     47.47 o 
   0   2   1     1111.37      994.82     22.88 o 
   1   2   1    10822.13    10707.95    253.66 o 
   2   2   1      101.87       87.28      4.57 o 
   3   2   1       99.61      104.33      5.36 o 
   4   2   1      124.22      136.11     10.99 o 
   5   2   1      255.60      284.84     16.27 o 
   6   2   1      123.07      101.93     13.98 o 
   7   2   1       13.30        0.54      8.76 o 
   8   2   1       25.87       29.54     11.68 o 
   9   2   1      121.93      132.17     16.53 o 
  10   2   1        0.02       -2.28     13.45 o 
  11   2   1        8.70        8.13     15.04 o 
 -11   3   1        0.45      -18.55     18.55 o 
 -10   3   1        9.91        3.79     13.09 o 
  -9   3   1        0.44      -11.32     11.32 o 
  -8   3   1        6.93      -11.93     13.72 o 
  -7   3   1        1.21        8.33     15.25 o 
  -6   3   1        4.24        3.13      6.80 o 
  -5   3   1        0.05       -5.20      5.20 o 
  -4   3   1     1138.07     1174.04     19.76 o 
  -3   3   1      217.43      250.46     12.79 o 
  -2   3   1       13.72       56.22      4.44 o 
  -1   3   1      701.74      609.25      7.37 o 
   0   3   1      926.03      934.20     14.22 o 
   1   3   1     7299.56     7561.41    125.59 o 
   2   3   1       13.10       25.07      3.50 o 
   3   3   1      704.52      698.11     16.22 o 
   4   3   1        0.04       -5.90      5.90 o 
   5   3   1      394.73      403.53     22.88 o 
   6   3   1       15.02       16.54     10.17 o 
   7   3   1      102.50       95.29     12.52 o 
   8   3   1       95.32      103.95     20.84 o 
   9   3   1        4.49       -6.61     11.86 o 
  10   3   1       50.06       65.76     15.80 o 
  11   3   1        1.79      -14.99     14.99 o 
 -11   4   1       64.51       84.13     17.41 o 
 -10   4   1        9.82       21.77     15.25 o 
  -9   4   1       17.95       12.71     11.86 o 
  -8   4   1      488.50      450.07     66.35 o 
  -7   4   1       42.59       43.12     20.33 o 
  -6   4   1      103.95      118.92     10.96 o 
  -5   4   1      310.77      294.08     14.20 o 
  -4   4   1     1218.21     1314.86     21.88 o 
  -3   4   1     1482.15     1543.44     19.59 o 
  -2   4   1      543.25      483.28      7.15 o 
  -1   4   1     6262.87     6220.13     80.16 o 
   0   4   1      279.23      261.04      8.95 o 
   1   4   1     6947.57     6813.35    134.56 o 
   2   4   1       13.68       15.16      2.48 o 
   3   4   1     2117.46     2168.76     27.84 o 
   4   4   1       44.76       62.28      5.93 o 
   5   4   1        3.47        9.40      6.83 o 
   6   4   1      766.23      692.68     24.09 o 
   7   4   1      558.56      485.53     86.44 o 
   8   4   1       91.40       83.20     14.32 o 
   9   4   1       13.89       14.11     12.40 o 
  10   4   1       60.58       55.71     15.27 o 
  11   4   1        0.10        9.52     15.41 o 
 -11   5   1       11.77       21.41     15.25 o 
 -10   5   1        2.86        0.66     14.49 o 
  -9   5   1        0.28        8.81     11.68 o 
  -8   5   1       26.04       46.96     24.65 o 
  -7   5   1     1037.28     1093.50     33.26 o 
  -6   5   1      851.19      883.59     26.97 o 
  -5   5   1      232.92      229.34     13.48 o 
  -4   5   1       14.45       18.90      4.31 o 
  -3   5   1        8.41       20.56      4.89 o 
  -2   5   1      101.92      101.40      8.67 o 
  -1   5   1      270.81      298.28      7.48 o 
   0   5   1      467.28      474.29     12.09 o 
   1   5   1        4.36        5.20      2.88 o 
   2   5   1    10696.10    12021.50    129.66 o 
   3   5   1     5144.12     5290.20     71.21 o 
   4   5   1       20.67       19.16      4.89 o 
   5   5   1      274.81      277.38     22.37 o 
   6   5   1      721.25      738.60     25.53 o 
   7   5   1      222.04      261.90     19.21 o 
   8   5   1      312.98      313.47     37.88 o 
   9   5   1       57.04       67.77     14.72 o 
  10   5   1        3.33        2.64     13.39 o 
  11   5   1       73.60       94.09     18.68 o 
 -11   6   1        1.24      -19.82     19.82 o 
 -10   6   1       37.58       35.58     14.38 o 
  -9   6   1        3.80       -3.49     11.28 o 
  -8   6   1        8.83       -9.45     12.20 o 
  -7   6   1      149.66      146.92     28.72 o 
  -6   6   1      201.07      181.86     20.84 o 
  -5   6   1       77.18       90.39     10.13 o 
  -4   6   1        3.32       27.78      5.80 o 
  -3   6   1       28.33       30.82      3.33 o 
  -2   6   1     1761.65     1869.69     26.05 o 
  -1   6   1       30.23       25.34      4.77 o 
   0   6   1      216.46      230.60      9.56 o 
   1   6   1      310.83      328.79     15.30 o 
   2   6   1      111.67      144.14      6.15 o 
   3   6   1      339.59      371.42      9.25 o 
   4   6   1       12.97       41.19      5.56 o 
   5   6   1      103.99      129.16      8.79 o 
   6   6   1      426.63      388.98     19.77 o 
   7   6   1      476.62      445.69     30.25 o 
   8   6   1       60.47       61.35     19.57 o 
   9   6   1        6.44       -6.86     11.86 o 
  10   6   1        2.47        1.54     13.64 o 
 -10   7   1       43.44       55.41     20.84 o 
  -9   7   1       25.66       37.11     18.81 o 
  -8   7   1        0.00        2.44     19.06 o 
  -7   7   1        0.84       -8.76      8.76 o 
  -6   7   1       46.02       23.73      8.42 o 
  -5   7   1      226.01      283.07     11.53 o 
  -4   7   1       55.01       64.80      5.30 o 
  -3   7   1      279.08      261.34      9.16 o 
  -2   7   1       55.87       47.87      4.05 o 
  -1   7   1       20.80       30.13      4.02 o 
   0   7   1       30.43       25.57      4.96 o 
   1   7   1       86.52       79.79      6.85 o 
   2   7   1       24.68       12.69      3.48 o 
   3   7   1      144.15      127.75      6.29 o 
   4   7   1      915.93      961.54     19.01 o 
   5   7   1      129.58      139.00      8.76 o 
   6   7   1        1.31       -8.24      8.24 o 
   7   7   1       32.40       25.40     14.49 o 
   8   7   1        0.05      -10.56     10.56 o 
   9   7   1        1.17        0.91     12.04 o 
  10   7   1        3.35       10.67     19.32 o 
 -10   8   1        0.00      -13.67     13.67 o 
  -9   8   1      125.98      129.42     18.65 o 
  -8   8   1       17.96        6.93     12.67 o 
  -7   8   1        1.52        5.36     16.77 o 
  -6   8   1       31.54       38.23      8.57 o 
  -5   8   1      265.92      231.06     17.56 o 
  -4   8   1      157.04      155.53     10.05 o 
  -3   8   1      188.66      195.98      8.67 o 
  -2   8   1      402.79      433.37     10.20 o 
  -1   8   1      155.52      214.10      8.62 o 
   0   8   1      556.35      530.20     16.10 o 
   1   8   1       20.83       16.86      5.81 o 
   2   8   1       12.26       18.94      3.65 o 
   3   8   1       41.58       48.70      5.24 o 
   4   8   1      872.41      848.65     17.92 o 
   5   8   1        3.34       -4.66     12.00 o 
   6   8   1        0.52        1.94      7.96 o 
   7   8   1       61.30       66.29     10.60 o 
   8   8   1       16.24       17.28     16.27 o 
   9   8   1        1.83        0.00     18.30 o 
  10   8   1       10.22      -15.25     19.32 o 
  -9   9   1        0.70       24.70     15.02 o 
  -8   9   1       13.94       20.03     18.30 o 
  -7   9   1        3.26        1.75     19.82 o 
  -6   9   1       54.37       70.06     16.52 o 
  -5   9   1      597.56      510.45     23.13 o 
  -4   9   1       47.55       62.71     10.91 o 
  -3   9   1       28.80       20.80      5.09 o 
  -2   9   1       18.77       20.41      6.46 o 
  -1   9   1       61.46      106.84     10.69 o 
   0   9   1      389.37      343.17     14.48 o 
   1   9   1       75.83       84.53     11.18 o 
   2   9   1        2.30        0.02      4.17 o 
   3   9   1        8.87       -4.59      4.59 o 
   4   9   1       50.00       47.01     10.91 o 
   5   9   1      113.56      118.30     20.59 o 
   6   9   1        2.85        8.93     10.98 o 
   7   9   1        8.89        8.81     11.83 o 
   8   9   1        0.33      -12.34     12.34 o 
   9   9   1       21.35       34.42     16.27 o 
  -9  10   1       24.12       35.24     16.28 o 
  -8  10   1        5.08       16.63     13.42 o 
  -7  10   1        6.82       32.89     17.03 o 
  -6  10   1      250.92      241.12     26.44 o 
  -5  10   1       21.36       37.73     11.93 o 
  -4  10   1        1.14       -8.92      8.92 o 
  -3  10   1       61.85       49.25      9.77 o 
  -2  10   1       53.53       53.39     13.78 o 
  -1  10   1      481.33      451.60     20.62 o 
   0  10   1      215.75      410.80     17.57 o 
   1  10   1       43.13      105.36     18.84 o 
   2  10   1       34.72       17.13     14.17 o 
   3  10   1       88.73       57.51     10.07 o 
   4  10   1        4.11       24.23     12.45 o 
   5  10   1       15.31       46.07     11.46 o 
   6  10   1       14.96       44.78     12.68 o 
   7  10   1        9.52       45.46     13.56 o 
   8  10   1       31.03       50.41     25.67 o 
   9  10   1        9.85       -1.52     23.89 o 
  -8  11   1       10.60       34.46     15.14 o 
  -7  11   1        0.00        2.78     12.82 o 
  -6  11   1       56.19       36.76     12.94 o 
  -5  11   1        0.02       -7.55     10.98 o 
  -4  11   1        1.57        5.88      9.77 o 
  -3  11   1      131.26      132.25     12.88 o 
  -2  11   1       37.45       18.58     11.55 o 
  -1  11   1        0.03       -1.96     11.68 o 
   0  11   1       37.97       22.87     12.94 o 
   1  11   1      154.95      145.44     17.07 o 
   2  11   1       44.08       23.98      8.08 o 
   3  11   1        7.09        5.08      8.89 o 
   4  11   1       23.64       23.14     10.70 o 
   5  11   1        1.54       28.46     11.84 o 
   6  11   1        7.29       22.27     11.93 o 
   7  11   1        7.71       18.35     13.35 o 
   8  11   1       21.79       19.79     14.90 o 
  -7  12   1        9.02       41.94     14.48 o 
  -6  12   1        0.62       -2.61     12.20 o 
  -5  12   1        5.56      -11.18     18.30 o 
  -4  12   1        6.92       -8.99      9.85 o 
  -3  12   1       89.48       69.36     11.62 o 
  -2  12   1        1.93       -1.52      8.18 o 
  -1  12   1       15.95       -3.16     13.12 o 
   0  12   1       20.04        1.42     13.28 o 
   1  12   1       38.93       24.87      8.23 o 
   2  12   1        0.17        4.32     13.66 o 
   3  12   1        9.39        0.63     12.71 o 
   4  12   1        1.45       -0.39     14.49 o 
   5  12   1        0.17      -10.23     10.23 o 
   6  12   1        3.94        7.51     12.51 o 
   7  12   1       55.73       61.05     20.59 o 
  -6  13   1        0.49       -4.44     12.68 o 
  -5  13   1        1.03      -11.01     11.46 o 
  -4  13   1       22.23       15.86     11.16 o 
  -3  13   1       14.30        8.81     10.39 o 
  -2  13   1       15.44       21.31      9.34 o 
  -1  13   1       57.12       60.71     13.61 o 
   0  13   1       11.25       -5.81     17.28 o 
   1  13   1        0.18       -8.01      8.01 o 
   2  13   1        0.42       10.72      8.40 o 
   3  13   1        4.65       -4.77      9.45 o 
   4  13   1        2.70       -4.43     10.39 o 
   5  13   1        6.35       -5.37     11.31 o 
   6  13   1       45.39       72.96     15.09 o 
  -5  14   1        1.35       -0.28     12.85 o 
  -4  14   1        1.14        1.33     11.77 o 
  -3  14   1       17.52       26.87     11.90 o 
  -2  14   1        0.79       -3.27      9.57 o 
  -1  14   1       27.90       12.54      9.80 o 
   0  14   1        0.66       -8.24     14.19 o 
   1  14   1       17.90        8.36     14.89 o 
   2  14   1       42.12       40.66     16.88 o 
   3  14   1        7.51       11.18     22.37 o 
   4  14   1       20.29       28.97     24.40 o 
  -2  15   1        3.58       17.79     17.25 o 
  -1  15   1        1.09      -11.83     15.44 o 
   0  15   1        3.22       -8.13     15.81 o 
   1  15   1       17.28       13.80     16.33 o 
   2  15   1       34.31       37.61     25.42 o 
 -12   0   2       11.32       13.22     22.37 o 
 -11   0   2       19.62       15.25     20.84 o 
 -10   0   2      501.47      377.77     35.08 o 
  -9   0   2      200.75      167.76     24.40 o 
  -8   0   2        6.17       16.77     13.72 o 
  -7   0   2        0.89        6.61     11.69 o 
  -6   0   2      443.98      452.57     25.43 o 
  -5   0   2     3297.24     3195.36     92.33 o 
  -4   0   2     1516.19     1580.19     24.38 o 
  -3   0   2     5824.07     5492.94    102.31 o 
  -2   0   2     4446.43     4181.81     55.17 o 
  -1   0   2       58.57       12.25      2.15 o 
   1   0   2     1208.43     1221.62     34.70 o 
   2   0   2       83.28       63.80      5.03 o 
   3   0   2        1.49        0.00      3.76 o 
   4   0   2     2327.28     2196.21     66.26 o 
   5   0   2     3033.77     3043.89     90.23 o 
   6   0   2      120.69      102.69     15.25 o 
   7   0   2       35.79       27.45     14.23 o 
   8   0   2      104.02       51.85     18.30 o 
   9   0   2      318.78      324.36     33.55 o 
  10   0   2      290.54      294.86     33.55 o 
  11   0   2        0.12      -15.76     20.33 o 
 -12   1   2        1.61        2.63     20.08 o 
 -11   1   2        0.02       -2.03     14.19 o 
 -10   1   2        0.80      -10.74     20.08 o 
  -9   1   2       65.29       52.10     13.28 o 
  -8   1   2       44.11       42.13     11.13 o 
  -7   1   2        8.56        5.06      7.88 o 
  -6   1   2      517.75      584.62     20.50 o 
  -5   1   2     1211.81     1256.67     30.77 o 
  -4   1   2      704.47      661.39      9.08 o 
  -3   1   2      722.53      744.75      9.10 o 
  -2   1   2     1498.88     1289.17     14.68 o 
  -1   1   2      769.52      511.57     25.80 o 
   0   1   2       11.03       10.37      2.01 o 
   1   1   2     2661.89     2325.35    116.37 o 
   2   1   2     1133.83     1034.34     21.84 o 
   3   1   2      591.34      552.11     11.17 o 
   4   1   2      681.67      612.23     18.86 o 
   5   1   2       27.01       20.47     14.23 o 
   6   1   2      211.29      194.45     14.56 o 
   7   1   2        0.10       -8.08      8.08 o 
   8   1   2       43.06       30.99     12.40 o 
   9   1   2      273.25      264.72     21.21 o 
  10   1   2       39.90       34.50     15.08 o 
  11   1   2       25.33       24.14     16.17 o 
 -12   2   2       35.39       34.82     17.25 o 
 -11   2   2        0.00      -10.59     13.83 o 
 -10   2   2        2.66        2.54     12.94 o 
  -9   2   2      111.37       92.13     15.10 o 
  -8   2   2        0.12       -8.99      8.99 o 
  -7   2   2      115.17      113.36     11.86 o 
  -6   2   2       94.14       86.56      9.35 o 
  -5   2   2      930.44      876.59     23.92 o 
  -4   2   2     1191.24     1181.26     15.96 o 
  -3   2   2       55.76       46.97      2.68 o 
  -2   2   2    17993.36    18063.43    156.15 o 
  -1   2   2     2502.29     2377.38     43.26 o 
   0   2   2     1550.82     1557.09     66.98 o 
   1   2   2     2919.50     2657.54     41.16 o 
   2   2   2     2271.27     2012.91     40.14 o 
   3   2   2     1987.51     1827.54     39.21 o 
   4   2   2        1.06       -3.81      5.03 o 
   5   2   2       79.74       77.55      8.96 o 
   6   2   2        0.27        1.96     11.44 o 
   7   2   2        0.60      -15.50     15.50 o 
   8   2   2        4.87       17.68     11.84 o 
   9   2   2       85.50       86.12     15.46 o 
  10   2   2       65.15       91.36     17.05 o 
  11   2   2        0.65        5.13     38.63 o 
 -12   3   2        0.81       11.57     15.99 o 
 -11   3   2       26.04       16.76     21.60 o 
 -10   3   2       56.75       58.20     15.10 o 
  -9   3   2        1.72      -11.12     11.12 o 
  -8   3   2        1.03      -14.99     14.99 o 
  -7   3   2      679.69      633.66     23.73 o 
  -6   3   2       48.90       40.53      8.13 o 
  -5   3   2       38.17       36.37      6.80 o 
  -4   3   2      675.98      796.41     24.58 o 
  -3   3   2      279.91      262.78      6.31 o 
  -2   3   2     4013.24     3911.17     33.65 o 
  -1   3   2     7218.94     7188.87    139.79 o 
   0   3   2     6963.90     6858.10    211.17 o 
   1   3   2     1000.64     1084.68     20.10 o 
   2   3   2     3780.70     3618.06     48.49 o 
   3   3   2      390.58      391.02      9.38 o 
   4   3   2        2.58       11.26      5.72 o 
   5   3   2       19.31       16.67      7.00 o 
   6   3   2       31.27       35.88      8.99 o 
   7   3   2       31.55       14.24     14.49 o 
   8   3   2       62.14       48.36     15.76 o 
   9   3   2        2.00        2.29     12.45 o 
  10   3   2        2.45       10.88     14.36 o 
  11   3   2        3.56       12.02     15.97 o 
 -11   4   2       42.78       53.23     17.79 o 
 -10   4   2        6.96       -7.17     14.74 o 
  -9   4   2       11.07       11.69     11.86 o 
  -8   4   2      203.05      215.42     24.91 o 
  -7   4   2       17.98       13.86     17.03 o 
  -6   4   2       16.24       50.13     16.27 o 
  -5   4   2       47.52       58.16      7.72 o 
  -4   4   2       81.86       74.72      6.97 o 
  -3   4   2      127.56      164.42      6.82 o 
  -2   4   2      332.19      325.59      4.95 o 
  -1   4   2       73.89       73.64      4.12 o 
   0   4   2       63.50       56.24      3.26 o 
   1   4   2       45.08       46.99      3.83 o 
   2   4   2      245.36      192.43      7.48 o 
   3   4   2       88.59      127.57      7.12 o 
   4   4   2      324.51      349.52     19.60 o 
   5   4   2        0.10       -5.59      6.47 o 
   6   4   2       91.53       84.37     11.18 o 
   7   4   2      275.33      275.08     19.40 o 
   8   4   2       59.84       42.19     13.24 o 
   9   4   2       26.63       17.08     14.74 o 
  10   4   2        1.71        8.90     28.21 o 
  11   4   2        1.32       -4.49     18.81 o 
 -11   5   2       13.47       25.95     15.27 o 
 -10   5   2       36.02       21.29     13.28 o 
  -9   5   2        9.35       11.18     12.20 o 
  -8   5   2      195.09      190.28     17.21 o 
  -7   5   2      274.97      468.23     32.03 o 
  -6   5   2      191.72      300.58     50.07 o 
  -5   5   2       96.49      100.26      9.33 o 
  -4   5   2      512.48      515.88     11.15 o 
  -3   5   2      138.91      172.18      5.92 o 
  -2   5   2      437.07      470.73     11.01 o 
  -1   5   2      457.54      469.10     12.49 o 
   0   5   2      225.81      234.31     23.35 o 
   1   5   2      838.78      902.50     17.44 o 
   2   5   2     1780.13     1967.47     37.35 o 
   3   5   2       85.61      159.45     25.32 o 
   4   5   2        0.01       -4.26      4.26 o 
   5   5   2       28.11       26.73      7.88 o 
   6   5   2      196.10      269.65     26.94 o 
   7   5   2       28.64       79.30     19.32 o 
   8   5   2       38.11       48.45     13.48 o 
   9   5   2        1.59        6.08     12.92 o 
  10   5   2        1.93       24.55     14.36 o 
  11   5   2        1.34       34.56     22.87 o 
 -11   6   2       21.81       41.68     22.87 o 
 -10   6   2        0.20       16.83     13.45 o 
  -9   6   2       12.03       14.98     12.37 o 
  -8   6   2        0.72      -21.09     21.09 o 
  -7   6   2       12.44       24.50     10.71 o 
  -6   6   2       39.19       32.86      9.48 o 
  -5   6   2       54.12       44.22      7.09 o 
  -4   6   2      973.46      942.82     16.15 o 
  -3   6   2      114.10      114.12      5.23 o 
  -2   6   2      319.74      388.44     25.38 o 
  -1   6   2      730.73      741.17     17.71 o 
   0   6   2       72.43       56.14      5.60 o 
   1   6   2      113.70      118.15      5.87 o 
   2   6   2      127.59      131.31      5.46 o 
   3   6   2      389.19      416.91      9.71 o 
   4   6   2       28.87       29.57      5.56 o 
   5   6   2       21.68        8.87      6.06 o 
   6   6   2      170.93      138.87     13.84 o 
   7   6   2       48.44       55.96     16.52 o 
   8   6   2       71.97       54.38     13.12 o 
   9   6   2       33.42       40.83     24.40 o 
  10   6   2        0.46      -11.43     13.24 o 
 -11   7   2        3.06        5.08     20.33 o 
 -10   7   2       29.40       57.95     21.35 o 
  -9   7   2        0.29      -15.76     15.76 o 
  -8   7   2       19.32       -6.73     21.86 o 
  -7   7   2       45.50       52.30      9.70 o 
  -6   7   2       40.39       39.35      8.36 o 
  -5   7   2      526.08      500.28     16.41 o 
  -4   7   2        4.75        6.44      4.24 o 
  -3   7   2        1.40       -3.66      3.77 o 
  -2   7   2        0.19       10.52      3.34 o 
  -1   7   2      580.49      594.31     16.20 o 
   0   7   2       15.62        1.66      4.88 o 
   1   7   2      375.64      420.73     14.11 o 
   2   7   2       12.31       17.71      4.46 o 
   3   7   2       66.40       73.81      5.44 o 
   4   7   2        4.21       21.53      5.20 o 
   5   7   2        3.93       -6.06      6.06 o 
   6   7   2       13.06       -1.42     16.52 o 
   7   7   2        2.82      -17.03     17.03 o 
   8   7   2        0.08       -1.61     11.12 o 
   9   7   2        7.10        2.67     13.12 o 
  10   7   2       12.07       16.77     20.33 o 
 -10   8   2        0.74      -14.39     14.39 o 
  -9   8   2        5.57       17.36     13.89 o 
  -8   8   2        9.88       15.46     12.66 o 
  -7   8   2      127.88      110.41     15.39 o 
  -6   8   2        0.77       12.99      9.40 o 
  -5   8   2      272.74      262.93     13.20 o 
  -4   8   2        1.81        1.78      4.94 o 
  -3   8   2       76.14       76.52      5.57 o 
  -2   8   2       47.43       48.62      4.55 o 
  -1   8   2      988.04     1032.30     23.89 o 
   0   8   2       26.78       34.17      6.50 o 
   1   8   2      534.61      562.55     17.21 o 
   2   8   2       48.00       40.97      6.98 o 
   3   8   2        0.00       -1.30      4.19 o 
   4   8   2        2.77       14.19      5.90 o 
   5   8   2      257.45      240.37     14.41 o 
   6   8   2       12.68       -7.12      7.89 o 
   7   8   2        1.30       -3.26      9.84 o 
   8   8   2       56.88       59.98     18.81 o 
   9   8   2        6.86       32.02     18.81 o 
 -10   9   2        9.76        5.41     15.20 o 
  -9   9   2       14.19       30.94     15.76 o 
  -8   9   2        8.83       18.79     13.47 o 
  -7   9   2       14.94       15.52     11.94 o 
  -6   9   2       91.76       95.39     34.31 o 
  -5   9   2        1.77       27.86     11.23 o 
  -4   9   2        4.07       -3.35      8.74 o 
  -3   9   2       34.68       11.68      4.62 o 
  -2   9   2       25.90        9.17      5.79 o 
  -1   9   2       62.54       54.56      5.78 o 
   0   9   2      209.66      286.96     14.00 o 
   1   9   2      209.19      203.43     16.64 o 
   2   9   2       83.78       83.64     11.23 o 
   3   9   2        0.00       -5.44      5.44 o 
   4   9   2        3.37        0.74     11.95 o 
   5   9   2       17.52       46.42     11.46 o 
   6   9   2        8.50       40.55     12.03 o 
   7   9   2        9.52        4.07     12.31 o 
   8   9   2        1.59      -18.60     28.21 o 
   9   9   2       63.99       81.69     19.82 o 
  -9  10   2       26.67       46.76     15.86 o 
  -8  10   2       14.47       31.63     23.13 o 
  -7  10   2      150.40      150.30     17.22 o 
  -6  10   2        3.23        9.43     11.97 o 
  -5  10   2        0.00       27.68     11.35 o 
  -4  10   2       12.45        2.91      9.49 o 
  -3  10   2       65.67       70.17      9.94 o 
  -2  10   2        0.07        1.96      7.77 o 
  -1  10   2      860.79      877.99     36.84 o 
   0  10   2      129.35      200.09     39.65 o 
   1  10   2      382.11      402.24     24.62 o 
   2  10   2        4.79      -11.32     11.32 o 
   3  10   2       20.78        4.62      8.83 o 
   4  10   2      311.79      289.65     18.17 o 
   5  10   2        0.63       22.54     22.87 o 
   6  10   2        1.38       17.26     11.62 o 
   7  10   2        0.00       12.84     15.50 o 
   8  10   2       50.35       68.76     16.07 o 
  -8  11   2       30.76       31.13     15.02 o 
  -7  11   2       35.40       44.58     14.16 o 
  -6  11   2        8.13       10.37     11.83 o 
  -5  11   2        2.73       -8.67     10.87 o 
  -4  11   2       10.02       -5.16     11.44 o 
  -3  11   2        2.96       -1.57      7.98 o 
  -2  11   2        1.48       -5.93      9.54 o 
  -1  11   2       35.76       24.69     17.54 o 
   0  11   2      128.31       99.14     15.82 o 
   1  11   2      102.66       91.23     15.63 o 
   2  11   2        4.31        3.35     12.76 o 
   3  11   2       64.70       48.77     10.20 o 
   4  11   2       35.23       33.09     10.59 o 
   5  11   2       16.67       28.67     17.54 o 
   6  11   2        3.50       19.88     12.01 o 
   7  11   2        1.64       12.08     12.88 o 
   8  11   2       15.54       24.57     15.22 o 
  -7  12   2        1.99      -12.94     12.94 o 
  -6  12   2       11.43       13.67     12.78 o 
  -5  12   2        0.05      -10.44     10.44 o 
  -4  12   2       12.45       -9.77      9.77 o 
  -3  12   2       39.55       55.51     10.09 o 
  -2  12   2        2.38       -9.07      9.07 o 
  -1  12   2        8.13      -10.83     12.76 o 
   0  12   2        2.60       -9.20     12.40 o 
   1  12   2        0.79        3.30     13.30 o 
   2  12   2       14.37       24.65     14.38 o 
   3  12   2        0.13        2.43     12.96 o 
   4  12   2        2.07       -9.74      9.74 o 
   5  12   2        0.04        7.40     11.16 o 
   6  12   2        0.42       15.83     12.54 o 
   7  12   2        8.76       19.62     14.38 o 
  -6  13   2        7.44        1.58     16.27 o 
  -5  13   2        0.01       -7.34     14.23 o 
  -4  13   2       46.93       53.36     13.15 o 
  -3  13   2        4.72       14.58     12.71 o 
  -2  13   2        0.43      -13.67     15.92 o 
  -1  13   2       34.86       41.77      9.89 o 
   0  13   2       43.60       45.75     16.17 o 
   1  13   2        4.68       -8.66     14.19 o 
   2  13   2       42.91       52.86     22.87 o 
   3  13   2        1.34       -9.40      9.40 o 
   4  13   2        0.08      -10.00     10.00 o 
   5  13   2       24.83       46.22     12.69 o 
   6  13   2       14.57       29.91     13.47 o 
  -5  14   2        9.72        0.78     20.33 o 
  -4  14   2        1.52        4.78     11.84 o 
  -3  14   2        7.02       10.42     11.77 o 
  -2  14   2       15.98       18.04     11.20 o 
  -1  14   2        2.44      -11.05     16.26 o 
   0  14   2       12.42       10.42     14.74 o 
   1  14   2       13.58       28.25     15.61 o 
   2  14   2        0.03       14.23     21.35 o 
   3  14   2        0.97        0.51     20.84 o 
   4  14   2       15.51       13.22     24.40 o 
  -2  15   2       19.03       34.52     18.08 o 
  -1  15   2       24.36       -1.26     10.78 o 
   0  15   2        5.02      -15.46     15.46 o 
   1  15   2        5.36       13.27     16.71 o 
   2  15   2       33.48       52.36     27.45 o 
 -12   1   3        6.88      -12.87     14.89 o 
 -11   1   3        1.60       -1.21     14.00 o 
 -10   1   3        7.08       -5.81     12.73 o 
  -9   1   3        4.93        4.32     11.14 o 
  -8   1   3        2.88        5.86      9.52 o 
  -7   1   3       46.87       52.83     11.44 o 
  -6   1   3     1954.95     2038.45     87.33 o 
  -5   1   3      484.77      520.90     17.98 o 
  -4   1   3      213.02      216.02      5.21 o 
  -3   1   3     4270.73     4257.38     40.49 o 
  -2   1   3     3189.30     3130.88     29.67 o 
  -1   1   3       52.53       56.97      1.59 o 
   0   1   3     1176.85     1072.76     32.69 o 
   1   1   3     1343.46     1211.61     40.62 o 
   2   1   3      256.23      226.60      8.44 o 
   3   1   3      497.74      499.65     10.94 o 
   4   1   3      703.94      649.97     19.94 o 
   5   1   3      134.86      111.23     10.68 o 
   6   1   3       46.01       33.48      8.80 o 
   7   1   3       38.39       13.10      9.88 o 
   8   1   3       62.35       86.16     19.06 o 
   9   1   3        2.36       31.66     13.64 o 
  10   1   3       10.69       24.65     15.10 o 
  11   1   3        8.00       -4.32     15.46 o 
 -12   2   3        5.95       -8.05     26.94 o 
 -11   2   3        0.04       -2.65     13.81 o 
 -10   2   3        0.18       -9.61     12.36 o 
  -9   2   3      131.07      122.70     15.80 o 
  -8   2   3       97.05       89.30     12.58 o 
  -7   2   3       82.92       91.06     10.78 o 
  -6   2   3      194.77      179.57     12.76 o 
  -5   2   3      211.70      278.00     13.28 o 
  -4   2   3       31.72       26.00      3.21 o 
  -3   2   3      621.86      599.15      7.88 o 
  -2   2   3        0.00       -1.97      3.81 o 
  -1   2   3     1228.74     1165.46     26.96 o 
   0   2   3      242.05      236.50     12.04 o 
   1   2   3     2974.26     2824.23    218.18 o 
   2   2   3     1342.63     1213.55     38.45 o 
   3   2   3      144.49      130.66      6.38 o 
   4   2   3       18.75       18.19      5.92 o 
   5   2   3       80.48       63.81      8.80 o 
   6   2   3       65.36       50.68      9.68 o 
   7   2   3      114.02       99.49     13.09 o 
   8   2   3      147.43      164.72     16.71 o 
   9   2   3       39.96       48.61     19.82 o 
  10   2   3       39.58       40.41     15.46 o 
  11   2   3        6.60       -4.99     15.27 o 
 -12   3   3        1.25       15.41     16.35 o 
 -11   3   3        3.78        9.26     14.91 o 
 -10   3   3        4.80        1.74     12.56 o 
  -9   3   3      175.46      149.58     16.52 o 
  -8   3   3        0.32       -9.52      9.52 o 
  -7   3   3       52.35       81.24     18.30 o 
  -6   3   3      489.21      481.69     18.81 o 
  -5   3   3       50.41       62.65      6.34 o 
  -4   3   3       55.14       61.82      3.99 o 
  -3   3   3      188.37      199.42      4.13 o 
  -2   3   3     6617.50     6668.60     54.20 o 
  -1   3   3     1637.75     1551.99     35.46 o 
   0   3   3      273.00      250.17      6.04 o 
   1   3   3      278.28      281.59     12.46 o 
   2   3   3      173.09      142.74      7.89 o 
   3   3   3     1231.91     1215.55     21.16 o 
   4   3   3      119.33      104.26      8.97 o 
   5   3   3      278.95      235.17     14.74 o 
   6   3   3      214.51      235.26     20.84 o 
   7   3   3       34.13       26.47     11.12 o 
   8   3   3       36.96       42.87     24.91 o 
   9   3   3       19.80       19.10     12.88 o 
  10   3   3        1.01        1.87     14.11 o 
  11   3   3       18.99       45.19     17.60 o 
 -11   4   3        0.15        9.89     14.47 o 
 -10   4   3       28.79       34.62     13.83 o 
  -9   4   3        0.03      -10.78     10.78 o 
  -8   4   3        9.43       46.88     26.94 o 
  -7   4   3      226.65      271.98     30.25 o 
  -6   4   3     1465.90     1478.11     36.52 o 
  -5   4   3        1.71        0.88      5.86 o 
  -4   4   3       78.59       68.61      6.21 o 
  -3   4   3     5281.23     5572.34     50.03 o 
  -2   4   3      235.60      261.02      4.96 o 
  -1   4   3      122.15      106.70      4.75 o 
   0   4   3      474.04      403.34     10.35 o 
   1   4   3     2920.30     2923.15     48.92 o 
   2   4   3      503.12      502.43     19.04 o 
   3   4   3       78.55       72.02      5.41 o 
   4   4   3      182.20      209.88     21.35 o 
   5   4   3       58.44       45.98      8.44 o 
   6   4   3      112.37      121.99     12.88 o 
   7   4   3      321.39      428.60     30.50 o 
   8   4   3        0.32        5.97     11.64 o 
   9   4   3       47.51       27.72     13.39 o 
  10   4   3       17.04       12.44     14.84 o 
  11   4   3        0.11       35.07     22.87 o 
 -11   5   3       11.96       37.01     15.63 o 
 -10   5   3       25.84       24.46     13.24 o 
  -9   5   3      190.17      165.83     20.08 o 
  -8   5   3      797.45      769.06     28.59 o 
  -7   5   3     3281.58     3171.35     69.14 o 
  -6   5   3        3.08       16.54      8.03 o 
  -5   5   3      108.72      108.13     11.90 o 
  -4   5   3     1061.86     1121.92     17.83 o 
  -3   5   3     1677.16     1730.39     18.42 o 
  -2   5   3     6607.66     7209.77     74.06 o 
  -1   5   3       69.81       50.91      3.99 o 
   0   5   3     3245.77     3146.23     62.02 o 
   1   5   3     1971.19     2043.03     32.11 o 
   2   5   3     1667.30     1872.98     33.03 o 
   3   5   3      704.81      702.48     27.47 o 
   4   5   3       29.49        9.21      6.35 o 
   5   5   3       11.77       19.37      8.08 o 
   6   5   3      601.06      654.29     24.94 o 
   7   5   3     1318.04     1443.49     45.02 o 
   8   5   3       36.64       43.21     13.12 o 
   9   5   3       36.87       21.17     13.81 o 
  10   5   3       21.64       36.34     19.06 o 
 -11   6   3        3.07       21.86     20.33 o 
 -10   6   3       26.93       29.40     13.45 o 
  -9   6   3       33.47       45.33     12.73 o 
  -8   6   3        1.77        7.71     11.69 o 
  -7   6   3       96.12      118.49     24.91 o 
  -6   6   3      534.82      463.85     16.88 o 
  -5   6   3       55.49       55.81      7.26 o 
  -4   6   3      167.50      239.73      9.48 o 
  -3   6   3      139.66      146.78      7.27 o 
  -2   6   3     1345.00     1422.40     18.67 o 
  -1   6   3      593.74      576.35     15.33 o 
   0   6   3      108.64      107.39      5.64 o 
   1   6   3       26.17       23.70      4.19 o 
   2   6   3      284.94      303.83      8.88 o 
   3   6   3       78.48       51.96      6.80 o 
   4   6   3        0.25       -2.40      5.24 o 
   5   6   3       98.13       84.21     10.96 o 
   6   6   3        0.39       -2.87      9.88 o 
   7   6   3        0.18       -3.84     16.27 o 
   8   6   3      134.80      106.94     17.03 o 
   9   6   3       28.63       15.25     13.12 o 
  10   6   3        1.91        2.80     14.02 o 
 -11   7   3        7.74       45.75     22.87 o 
 -10   7   3        6.81       -8.64     17.79 o 
  -9   7   3       37.07       48.20     14.53 o 
  -8   7   3        0.89       -4.21      8.50 o 
  -7   7   3       16.59       14.15      8.44 o 
  -6   7   3       10.82       -2.77      7.36 o 
  -5   7   3      194.78      231.73     12.35 o 
  -4   7   3       73.52       77.35      6.32 o 
  -3   7   3       12.15       27.68      4.18 o 
  -2   7   3     1108.92     1172.80     18.35 o 
  -1   7   3       41.99       44.30      6.11 o 
   0   7   3      201.89      177.26     10.33 o 
   1   7   3      445.37      480.80     11.89 o 
   2   7   3      198.76      192.44      9.64 o 
   3   7   3       34.12       30.56      4.76 o 
   4   7   3        0.96        1.11      5.03 o 
   5   7   3        0.35        0.79      8.21 o 
   6   7   3        0.60       -8.99      8.99 o 
   7   7   3        9.85      -10.24     10.24 o 
   8   7   3        0.14       -6.13     11.69 o 
   9   7   3       23.14       18.71     13.64 o 
  10   7   3       30.20      -18.30     18.30 o 
 -10   8   3       12.02        4.81     15.20 o 
  -9   8   3       41.88       46.11     15.02 o 
  -8   8   3       20.28        7.52     13.72 o 
  -7   8   3       88.29       92.32     14.40 o 
  -6   8   3      467.37      421.35     20.53 o 
  -5   8   3       25.16       28.57     12.96 o 
  -4   8   3        6.88       -4.49      4.49 o 
  -3   8   3        2.63        3.60      5.38 o 
  -2   8   3        8.05        4.96      3.70 o 
  -1   8   3       57.12       87.85      8.77 o 
   0   8   3       63.15       60.10      7.44 o 
   1   8   3       94.84      101.21      8.97 o 
   2   8   3        0.28       -4.49      4.58 o 
   3   8   3      140.49      136.86      7.47 o 
   4   8   3       80.81       62.60      7.16 o 
   5   8   3       13.32       22.15     10.47 o 
   6   8   3        3.41       -3.68      8.96 o 
   7   8   3        0.07       -6.68      9.88 o 
   8   8   3       13.99       42.70     18.30 o 
   9   8   3        1.13      -15.25     16.27 o 
 -10   9   3        1.94        4.38     14.89 o 
  -9   9   3       63.84       81.81     16.69 o 
  -8   9   3        0.01        8.04     12.21 o 
  -7   9   3        5.87        7.96     11.11 o 
  -6   9   3       52.79       47.81     21.86 o 
  -5   9   3        8.66       -4.41     17.28 o 
  -4   9   3      131.86      105.27     12.34 o 
  -3   9   3      181.78      150.88      8.04 o 
  -2   9   3       21.31       10.59      4.31 o 
  -1   9   3       20.34       25.18      7.24 o 
   0   9   3     1322.83     1182.21     28.30 o 
   1   9   3      364.98      368.75     18.97 o 
   2   9   3      156.34      124.23     21.86 o 
   3   9   3       69.90       53.62      7.33 o 
   4   9   3      154.07      138.06     16.97 o 
   5   9   3      115.27      106.67     17.79 o 
   6   9   3      131.32      133.71     15.42 o 
   7   9   3       31.77       38.80     13.26 o 
   8   9   3       15.83       -3.13     13.53 o 
   9   9   3       25.35       41.47     16.23 o 
  -9  10   3        4.76       42.91     15.39 o 
  -8  10   3       79.41      104.78     17.30 o 
  -7  10   3       12.27       25.50     12.94 o 
  -6  10   3        1.32      -10.49     10.99 o 
  -5  10   3      402.30      359.45     21.37 o 
  -4  10   3       17.92        6.82      9.87 o 
  -3  10   3       54.69       42.49      9.07 o 
  -2  10   3       94.61       51.25      9.01 o 
  -1  10   3      534.95      552.19     90.00 o 
   0  10   3        1.85       76.00     14.72 o 
   1  10   3      344.54      346.37     23.69 o 
   2  10   3       15.25        8.13     17.79 o 
   3  10   3       65.78       60.89     10.59 o 
   4  10   3        0.34       30.69     12.96 o 
   5  10   3      325.32      335.29     19.84 o 
   6  10   3       84.73       95.23     21.35 o 
   7  10   3       13.38       16.18     14.99 o 
   8  10   3        4.29       32.92     14.78 o 
  -8  11   3        1.34       12.29     14.26 o 
  -7  11   3       13.69       -0.63     14.99 o 
  -6  11   3        0.11       -1.85     11.71 o 
  -5  11   3        9.01        5.80     11.35 o 
  -4  11   3        0.01       -2.81      9.59 o 
  -3  11   3       21.61        8.86      8.74 o 
  -2  11   3       27.20       27.29      8.62 o 
  -1  11   3       21.15        7.18     12.40 o 
   0  11   3        0.53       13.13     12.40 o 
   1  11   3       64.25       53.75     14.72 o 
   2  11   3        0.56       -5.59     18.30 o 
   3  11   3       51.86       42.45     14.49 o 
   4  11   3       10.42       11.30     10.07 o 
   5  11   3       53.06       70.72     14.23 o 
   6  11   3       12.42       17.93     20.33 o 
   7  11   3       18.35       18.10     16.27 o 
  -7  12   3        1.02      -19.82     19.82 o 
  -6  12   3        8.77        0.80     12.09 o 
  -5  12   3        1.24        7.15     11.46 o 
  -4  12   3       10.72       10.04     11.19 o 
  -3  12   3       29.96       22.24      9.66 o 
  -2  12   3       14.60        4.39      8.56 o 
  -1  12   3        0.82       -9.40     18.04 o 
   0  12   3        0.09       -5.26     13.22 o 
   1  12   3       72.69       71.92     16.35 o 
   2  12   3       19.39       27.45     20.33 o 
   3  12   3       33.55       24.91     21.35 o 
   4  12   3       27.90       38.73     11.22 o 
   5  12   3       27.01       43.62     18.04 o 
   6  12   3       14.93       14.55     12.93 o 
  -6  13   3       34.34       14.43     17.28 o 
  -5  13   3        1.02       -1.89     12.03 o 
  -4  13   3       15.48       21.86     17.79 o 
  -3  13   3       30.99       21.65     10.23 o 
  -2  13   3       35.63       27.20     10.30 o 
  -1  13   3        0.35       -8.36      8.36 o 
   0  13   3        3.63       -8.13     13.39 o 
   1  13   3        4.64       16.42     15.25 o 
   2  13   3       16.06       61.00     23.89 o 
   3  13   3       34.16       26.94     22.37 o 
   4  13   3        0.26        2.85     10.36 o 
   5  13   3        1.23       17.35     11.77 o 
  -5  14   3       15.01       -4.11     12.88 o 
  -4  14   3        6.19        2.17     11.75 o 
  -3  14   3       23.38       37.53     13.01 o 
  -2  14   3        7.65       17.70     11.24 o 
  -1  14   3        0.06        2.08      9.76 o 
   0  14   3        4.23       19.85     22.11 o 
   1  14   3       57.40       38.13     16.64 o 
   2  14   3        0.03       13.72     20.33 o 
   3  14   3       29.19       56.42     25.42 o 
   4  14   3        0.00        7.12     22.37 o 
  -2  15   3       86.99      104.35     14.39 o 
  -1  15   3        0.92       -6.18     11.08 o 
   0  15   3        1.59        6.50     16.35 o 
   1  15   3        0.93       13.98     16.57 o 
 -12   0   4        4.98       -7.12     22.37 o 
 -11   0   4      102.22       67.61     23.38 o 
 -10   0   4       87.94       51.34     20.84 o 
  -9   0   4      109.75       84.38     20.33 o 
  -8   0   4      513.06      499.33     32.03 o 
  -7   0   4      541.74      481.57     27.97 o 
  -6   0   4      164.34      148.18     11.32 o 
  -5   0   4     3209.94     3564.89     71.78 o 
  -4   0   4       61.84       73.75      4.68 o 
  -3   0   4     1554.99     1497.71     22.30 o 
  -2   0   4     2641.79     2536.53     34.59 o 
  -1   0   4    11425.91    11245.42    132.39 o 
   0   0   4    34170.84    34713.96    625.97 o 
   1   0   4    10637.60     9963.23    432.01 o 
   2   0   4     2010.18     1809.05     37.68 o 
   3   0   4        0.35       -6.10      6.10 o 
   4   0   4      639.13      655.64     28.99 o 
   5   0   4        8.19        1.02     10.17 o 
   6   0   4      184.31      178.95     19.32 o 
   7   0   4      377.97      409.29     31.01 o 
   8   0   4      697.07      783.12     43.73 o 
   9   0   4        1.34       41.68     20.84 o 
  10   0   4        0.12        9.66     19.82 o 
  11   0   4        1.20      -13.22     21.35 o 
 -12   1   4        0.00       -4.08     15.27 o 
 -11   1   4       18.28       10.03     14.17 o 
 -10   1   4        0.32       -7.45     12.56 o 
  -9   1   4      137.51       99.37     14.55 o 
  -8   1   4       31.09       27.96     10.06 o 
  -7   1   4       10.67        9.15      8.13 o 
  -6   1   4      565.77      659.08     24.22 o 
  -5   1   4      101.18      106.69      6.47 o 
  -4   1   4      208.89      213.67      5.30 o 
  -3   1   4        8.96       10.10      1.97 o 
  -2   1   4     2652.85     2637.39     24.15 o 
  -1   1   4    11414.89    12035.33    110.83 o 
   0   1   4     9169.01     8921.79    102.73 o 
   1   1   4      235.40      225.17      5.96 o 
   2   1   4        2.06       -2.60      2.60 o 
   3   1   4       13.92       12.71      4.11 o 
   4   1   4       38.59       31.24      7.00 o 
   5   1   4      162.97      134.59     11.49 o 
   6   1   4      105.91       99.51     12.20 o 
   7   1   4       25.99       19.73     10.56 o 
   8   1   4        0.82       40.81     14.49 o 
   9   1   4       60.54      102.69     16.52 o 
  10   1   4       22.70       14.40     23.13 o 
  11   1   4        8.80       19.29     16.35 o 
 -12   2   4        3.18       -1.41     15.27 o 
 -11   2   4       12.70       -3.37     13.60 o 
 -10   2   4       94.47       70.83     15.61 o 
  -9   2   4       10.08        9.63     11.28 o 
  -8   2   4       56.64       78.28     12.21 o 
  -7   2   4       27.77       19.09      8.24 o 
  -6   2   4        4.77       18.20      5.26 o 
  -5   2   4      388.80      428.25     11.18 o 
  -4   2   4       10.22        1.94      3.71 o 
  -3   2   4      119.30      106.79      5.31 o 
  -2   2   4     4200.97     4110.37     33.87 o 
  -1   2   4      468.85      447.34      7.25 o 
   0   2   4     1462.28     1332.65     26.38 o 
   1   2   4     3627.72     3369.04    151.75 o 
   2   2   4       34.50       36.89      3.30 o 
   3   2   4      129.07      131.13      7.83 o 
   4   2   4        4.28       -5.20      5.20 o 
   5   2   4       22.24        7.09      7.00 o 
   6   2   4        0.78       -7.72      7.72 o 
   7   2   4       63.18       43.57     11.43 o 
   8   2   4      409.19      430.70     23.72 o 
   9   2   4       81.42       92.48     28.21 o 
  10   2   4       11.32       28.92     15.61 o 
  11   2   4        1.37       13.47     15.81 o 
 -12   3   4        3.57       15.10     17.54 o 
 -11   3   4       18.22        1.63     22.37 o 
 -10   3   4       68.87       58.43     14.72 o 
  -9   3   4        8.92        8.39     11.86 o 
  -8   3   4        0.25      -14.23     14.23 o 
  -7   3   4       55.31       55.82      9.84 o 
  -6   3   4       39.64       46.60      5.93 o 
  -5   3   4      777.30      763.01     15.38 o 
  -4   3   4      161.33      147.64      5.77 o 
  -3   3   4      184.91      188.95      4.00 o 
  -2   3   4      674.35      686.92      9.84 o 
  -1   3   4       19.02       10.79      2.22 o 
   0   3   4      138.61      129.52      9.10 o 
   1   3   4      994.59      992.48     18.04 o 
   2   3   4      119.64      117.83      4.96 o 
   3   3   4      415.73      369.51     15.63 o 
   4   3   4        8.95        9.80      6.86 o 
   5   3   4      193.97      199.06     14.17 o 
   6   3   4      543.87      521.03     22.52 o 
   7   3   4      195.28      231.81     25.16 o 
   8   3   4       35.23       52.72     13.24 o 
   9   3   4        2.22       -0.02     12.73 o 
  10   3   4        2.09       15.29     24.14 o 
  11   3   4       81.17      104.21     27.96 o 
 -12   4   4       11.36        2.34     15.99 o 
 -11   4   4       15.53        0.34     13.64 o 
 -10   4   4      136.27       95.53     16.16 o 
  -9   4   4        2.51      -10.78     10.78 o 
  -8   4   4      367.31      345.29     30.00 o 
  -7   4   4      725.17      666.22     39.16 o 
  -6   4   4       95.65      219.01     18.55 o 
  -5   4   4        4.09        2.23      4.19 o 
  -4   4   4      904.74      981.69     13.45 o 
  -3   4   4      783.35      827.53     17.76 o 
  -2   4   4      138.70      128.27      3.91 o 
  -1   4   4      182.68      161.63      6.16 o 
   0   4   4        5.00        6.09      2.97 o 
   1   4   4     1167.17     1209.54     27.71 o 
   2   4   4     1350.17     1386.93     30.32 o 
   3   4   4      212.33      213.26     13.13 o 
   4   4   4      375.65      334.94     20.59 o 
   5   4   4        0.63       -0.64      7.16 o 
   6   4   4       10.17       15.71     17.03 o 
   7   4   4      717.56      835.06     30.51 o 
   8   4   4        0.20        1.93     13.72 o 
   9   4   4        4.15        3.97     14.74 o 
  10   4   4        2.54       -5.13     17.03 o 
 -11   5   4        0.00       15.78     14.11 o 
 -10   5   4        0.42        1.07     11.94 o 
  -9   5   4       31.23       55.65     12.88 o 
  -8   5   4        3.92       70.38     19.32 o 
  -6   5   4        2.42       12.38      7.81 o 
  -5   5   4      318.77      354.66      9.74 o 
  -4   5   4      155.75      198.68      6.40 o 
  -3   5   4       81.84      138.57     10.39 o 
  -2   5   4     1544.23     1613.76     26.92 o 
  -1   5   4       93.47       86.27      5.00 o 
   0   5   4      147.18      143.26      6.74 o 
   1   5   4      979.83     1027.32     21.67 o 
   2   5   4       58.72       66.71      5.23 o 
   3   5   4       69.90       75.25      8.03 o 
   4   5   4       32.88       22.19      7.08 o 
   5   5   4      145.24      169.40     13.65 o 
   6   5   4        0.17       73.70     17.28 o 
   7   5   4        1.11       89.50     14.00 o 
   8   5   4       21.36       20.90     13.98 o 
   9   5   4        6.68       16.75     13.53 o 
  10   5   4       10.60       17.09     15.76 o 
 -11   6   4        0.84       24.40     20.84 o 
 -10   6   4       28.89       29.87     13.45 o 
  -9   6   4        4.81       11.55     11.43 o 
  -8   6   4      178.23      146.53     21.35 o 
  -7   6   4      295.25      296.25     25.25 o 
  -6   6   4      119.47      113.37     10.08 o 
  -5   6   4      242.37      231.89     11.56 o 
  -4   6   4      294.52      306.33      7.19 o 
  -3   6   4       32.73       31.53      3.27 o 
  -2   6   4       37.36       43.34      3.22 o 
  -1   6   4        0.50       -4.24      4.26 o 
   0   6   4      187.22      175.68      7.49 o 
   1   6   4       65.55       67.26      5.42 o 
   2   6   4      198.32      203.68      8.00 o 
   3   6   4      233.97      226.79     11.97 o 
   4   6   4      108.28      101.62      9.84 o 
   5   6   4      296.29      296.45     42.45 o 
   6   6   4        0.27        6.84     10.24 o 
   7   6   4       31.88       23.38     11.86 o 
   8   6   4        9.61        7.65     21.09 o 
   9   6   4       12.53       19.60     13.45 o 
  10   6   4        0.79      -13.60     13.60 o 
 -11   7   4       45.60       57.75     18.30 o 
 -10   7   4       14.97       15.89     14.68 o 
  -9   7   4        7.14       -3.72     12.56 o 
  -8   7   4       16.45        7.32      9.04 o 
  -7   7   4      174.54      138.28     11.89 o 
  -6   7   4      256.40      234.96     13.33 o 
  -5   7   4       26.42       25.51      6.44 o 
  -4   7   4      311.26      302.16     10.71 o 
  -3   7   4        7.86        5.95      3.70 o 
  -2   7   4        5.20       18.10      6.18 o 
  -1   7   4       23.97       26.95      5.73 o 
   0   7   4        1.36       -3.77      3.82 o 
   1   7   4       48.23       47.67      5.24 o 
   2   7   4      481.64      473.65     17.77 o 
   3   7   4        4.38        2.07      5.98 o 
   4   7   4      462.97      496.83     15.41 o 
   5   7   4      474.94      527.89     21.54 o 
   6   7   4        3.54       -5.59      8.99 o 
   7   7   4       12.00       -7.37     10.42 o 
   8   7   4        0.48        3.19     12.20 o 
   9   7   4        2.43        0.02     13.45 o 
 -10   8   4       24.56       20.93     15.41 o 
  -9   8   4       30.16       57.08     14.98 o 
  -8   8   4       12.64       11.73     12.00 o 
  -7   8   4       81.49       66.44     13.22 o 
  -6   8   4       37.02       49.45     12.21 o 
  -5   8   4       25.68        4.15     11.44 o 
  -4   8   4       12.05       -4.56      4.56 o 
  -3   8   4       33.12       32.61      4.84 o 
  -2   8   4        7.66        5.47      4.88 o 
  -1   8   4      699.49      719.98     19.91 o 
   0   8   4      124.35      133.07      9.73 o 
   1   8   4       18.43       21.19      6.77 o 
   2   8   4       59.96       54.46      8.62 o 
   3   8   4       31.27       46.70      6.88 o 
   4   8   4      412.08      406.05     26.17 o 
   5   8   4      135.46      124.79     10.88 o 
   6   8   4        4.80        6.82      9.68 o 
   7   8   4        1.55       -9.84      9.84 o 
   8   8   4       22.39       -4.07     16.27 o 
   9   8   4       13.11        5.59     18.30 o 
 -10   9   4        0.00       35.76     15.63 o 
  -9   9   4       48.25       69.36     16.13 o 
  -8   9   4        0.03       -5.80     12.16 o 
  -7   9   4        8.82       20.46     12.44 o 
  -6   9   4        8.91       26.69     12.08 o 
  -5   9   4        1.06       -8.13      9.53 o 
  -4   9   4      247.30      220.62     16.55 o 
  -3   9   4        3.53        7.90      4.51 o 
  -2   9   4       13.74       14.46      5.65 o 
  -1   9   4      452.71      416.76     18.86 o 
   0   9   4      347.33      432.20     17.26 o 
   1   9   4        6.61        4.04      9.34 o 
   2   9   4       88.09       41.68     18.81 o 
   3   9   4        3.40       23.65      8.33 o 
   4   9   4       47.33       58.32     12.61 o 
   5   9   4       87.09       76.41     16.52 o 
   6   9   4        0.30       16.02     12.20 o 
   7   9   4       48.70       32.39     13.35 o 
   8   9   4        1.07       -9.03     13.53 o 
  -9  10   4       97.88      129.70     19.17 o 
  -8  10   4        4.40       39.65     14.39 o 
  -7  10   4        8.04        6.42     12.30 o 
  -6  10   4        4.27        9.22     11.48 o 
  -5  10   4      611.29      513.80     23.93 o 
  -4  10   4       28.40        8.70     10.01 o 
  -3  10   4       28.23       12.08      8.42 o 
  -2  10   4       25.27       12.91     12.15 o 
  -1  10   4      141.45      193.94     38.13 o 
   0  10   4      741.21      818.43     33.23 o 
   1  10   4      215.38      260.41     22.25 o 
   2  10   4       22.23       11.69     18.30 o 
   3  10   4       93.23      107.91     11.56 o 
   4  10   4      230.09      227.07     16.54 o 
   5  10   4        2.67       35.67     21.09 o 
   6  10   4       10.58       34.94     20.84 o 
   7  10   4        1.13        7.76     12.16 o 
   8  10   4        1.72        9.66     14.76 o 
  -8  11   4        3.23        3.36     13.89 o 
  -7  11   4       30.55       36.61     14.47 o 
  -6  11   4       42.74       12.70     12.30 o 
  -5  11   4       12.37       15.13     11.60 o 
  -4  11   4       28.73       12.02     10.81 o 
  -3  11   4        2.37       -8.30      8.30 o 
  -2  11   4        0.30       -7.67      7.67 o 
  -1  11   4      121.37       97.95     15.63 o 
   0  11   4       31.18       30.75     13.30 o 
   1  11   4      124.50      143.00     26.69 o 
   2  11   4      121.80      125.05     24.91 o 
   3  11   4        7.06        3.86      9.00 o 
   4  11   4       15.90       34.75     10.85 o 
   5  11   4      144.99      153.34     15.93 o 
   6  11   4        7.22       12.27     11.90 o 
   7  11   4        2.84       -3.73     12.77 o 
  -7  12   4        2.34       -2.34     13.19 o 
  -6  12   4        6.27      -11.58     11.58 o 
  -5  12   4        4.29       10.97     15.50 o 
  -4  12   4       54.34       42.74     20.08 o 
  -3  12   4       11.15       -8.99      8.99 o 
  -2  12   4       23.48       14.47      9.09 o 
  -1  12   4        8.56        1.25     19.57 o 
   0  12   4        4.53        9.68     13.64 o 
   1  12   4       13.90       18.43     14.53 o 
   2  12   4       72.64       94.04     24.40 o 
   3  12   4        1.18       29.99     20.33 o 
   4  12   4       55.58       72.01     17.54 o 
   5  12   4        0.11       -3.19     10.59 o 
   6  12   4       26.75       29.99     12.93 o 
  -6  13   4        0.02      -19.57     19.57 o 
  -5  13   4       10.73       -0.81     12.31 o 
  -4  13   4        3.46        8.00     11.72 o 
  -3  13   4        1.30        9.53      9.81 o 
  -2  13   4       34.73       35.70     10.58 o 
  -1  13   4        0.01       -0.08      9.25 o 
   0  13   4        9.23       31.99     15.20 o 
   1  13   4      139.37      131.67     31.77 o 
   2  13   4       27.73       50.83     23.89 o 
   3  13   4        5.52        6.10     21.35 o 
   4  13   4        2.59       11.18     22.87 o 
   5  13   4       37.96       17.79     23.38 o 
  -5  14   4        2.55       -8.66     12.96 o 
  -4  14   4       13.96       13.44     12.78 o 
  -3  14   4       35.59       16.79     11.16 o 
  -2  14   4        0.95       -1.24     10.48 o 
  -1  14   4       11.09       15.20     10.78 o 
   0  14   4        3.50        0.97     15.26 o 
   1  14   4       39.88       35.68     16.93 o 
   2  14   4       82.92       81.84     27.45 o 
   3  14   4        5.70       37.11     23.89 o 
   4  14   4       13.90       11.69     22.87 o 
  -2  15   4        9.55       18.18     11.94 o 
  -1  15   4       14.30        5.45     11.58 o 
   0  15   4        1.08      -15.44     15.44 o 
   1  15   4       19.52       20.84     23.89 o 
 -12   1   5       23.43       37.06     16.88 o 
 -11   1   5        0.00        0.76     16.52 o 
 -10   1   5        0.00      -11.80     11.80 o 
  -9   1   5        0.06       10.27     10.96 o 
  -8   1   5        0.41       -0.25      8.63 o 
  -7   1   5       67.67       86.00      8.07 o 
  -6   1   5      175.24      175.15      9.29 o 
  -5   1   5      330.89      357.13     10.61 o 
  -4   1   5      532.09      531.09      7.99 o 
  -3   1   5      390.50      372.18      5.93 o 
  -2   1   5        4.39        0.34      1.32 o 
  -1   1   5       29.38       29.20      1.49 o 
   0   1   5     1802.24     1628.90     31.64 o 
   1   1   5       39.96       42.03      3.54 o 
   2   1   5     5244.84     4990.12     85.31 o 
   3   1   5     1058.60     1033.58     26.27 o 
   4   1   5      586.42      551.43     28.23 o 
   5   1   5        9.71       -7.00      7.00 o 
   6   1   5       56.30       52.00     10.60 o 
   7   1   5      122.04      115.19     14.19 o 
   8   1   5       36.81       66.96     14.19 o 
   9   1   5      346.96      367.56     24.26 o 
  10   1   5        7.38       26.04     15.80 o 
 -12   2   5        2.70        1.39     15.25 o 
 -11   2   5       10.43       32.27     14.76 o 
 -10   2   5        2.29      -11.64     11.64 o 
  -9   2   5        2.32       -3.66     10.71 o 
  -8   2   5      183.55      192.14     15.63 o 
  -7   2   5       80.17       74.10      7.63 o 
  -6   2   5       55.83       60.86      6.21 o 
  -5   2   5      410.26      414.19     12.11 o 
  -4   2   5      227.18      241.50      6.46 o 
  -3   2   5     1182.45     1115.70     11.30 o 
  -2   2   5      903.05      849.87      8.34 o 
  -1   2   5       97.53       85.96      2.32 o 
   0   2   5     1144.36     1207.80     37.67 o 
   1   2   5     1073.25     1005.73     44.24 o 
   2   2   5       36.59       45.45      3.72 o 
   3   2   5     1328.82     1260.25    109.19 o 
   4   2   5      204.33      204.88     13.09 o 
   5   2   5       10.11       14.69      7.67 o 
   6   2   5       83.18       63.91     10.92 o 
   7   2   5      145.20      161.01     15.82 o 
   8   2   5      149.82      138.36     32.03 o 
   9   2   5       35.69       61.28     15.61 o 
  10   2   5       17.86       41.92     26.43 o 
 -12   3   5       11.53       18.16     16.52 o 
 -11   3   5        0.87       -1.28     13.47 o 
 -10   3   5       63.96       49.36     14.19 o 
  -9   3   5        0.04      -11.07     11.07 o 
  -8   3   5       13.68        5.82      9.88 o 
  -7   3   5       31.49       26.17      8.80 o 
  -6   3   5      142.92      140.96      8.09 o 
  -5   3   5      860.78      916.56     17.36 o 
  -4   3   5     1296.10     1343.73     15.73 o 
  -3   3   5       31.56       32.62      2.16 o 
  -2   3   5     3426.37     3272.48     43.26 o 
  -1   3   5      169.72      144.97      4.56 o 
   0   3   5      675.67      644.24     14.88 o 
   1   3   5     2303.42     2220.19     71.49 o 
   2   3   5     1194.51     1185.61     18.94 o 
   3   3   5       57.31       35.62      4.71 o 
   4   3   5        1.86       -1.29      5.86 o 
   5   3   5       64.27       60.09      9.52 o 
   6   3   5      103.02       89.71     12.30 o 
   7   3   5       24.17       73.15     13.09 o 
   8   3   5       67.03       64.04     14.11 o 
   9   3   5       12.70       -2.29     12.88 o 
  10   3   5       57.49       67.33     17.51 o 
 -12   4   5        6.69       15.50     16.52 o 
 -11   4   5        5.06       15.01     19.32 o 
 -10   4   5        3.03       27.72     13.39 o 
  -9   4   5       53.38       54.75     13.39 o 
  -8   4   5      268.57      267.52     20.84 o 
  -7   4   5      754.60      753.11     47.04 o 
  -6   4   5      109.28      104.60      7.58 o 
  -5   4   5      184.50      175.60      7.56 o 
  -4   4   5      793.33      772.69     13.50 o 
  -3   4   5      690.86      753.19      9.18 o 
  -2   4   5     3007.96     3020.54     49.27 o 
  -1   4   5     2934.84     2787.77     69.21 o 
   0   4   5      729.38      719.26     17.04 o 
   1   4   5       98.71       98.35      6.89 o 
   2   4   5       35.58       25.85      4.62 o 
   3   4   5      422.18      399.19     12.47 o 
   4   4   5       21.82       21.70      7.16 o 
   5   4   5      114.26       92.51     10.56 o 
   6   4   5      785.90      807.01     28.15 o 
   7   4   5      591.18      709.68     28.30 o 
   8   4   5       13.17      -12.45     17.03 o 
   9   4   5       16.15       16.46     15.25 o 
  10   4   5       34.24       33.33     15.77 o 
 -11   5   5      117.55      137.71     19.04 o 
 -10   5   5        9.99        0.00     11.84 o 
  -9   5   5       38.47       36.46     11.94 o 
  -8   5   5      443.68      430.79     21.73 o 
  -7   5   5      108.96      204.09     68.88 o 
  -6   5   5      229.64      212.86     13.20 o 
  -5   5   5       87.14      110.27      6.20 o 
  -4   5   5      475.78      516.23      9.06 o 
  -3   5   5     5177.63     5716.42     66.08 o 
  -2   5   5     2357.00     2559.02     28.21 o 
  -1   5   5      867.17      826.45     16.08 o 
   0   5   5      273.34      284.60      9.05 o 
   1   5   5        0.90        2.12      4.44 o 
   2   5   5       24.16       31.81      5.62 o 
   3   5   5      703.51      755.21     36.37 o 
   4   5   5      253.81      266.54     30.00 o 
   5   5   5       14.16       37.07      9.48 o 
   6   5   5     2128.79     2378.94     56.29 o 
   7   5   5      102.62      123.76     16.27 o 
   8   5   5       35.59       25.87     12.73 o 
   9   5   5        4.54        3.94     13.03 o 
  10   5   5        0.34        3.65     14.53 o 
 -11   6   5        2.36        5.59     20.84 o 
 -10   6   5        0.51       18.59     15.50 o 
  -9   6   5       28.94       14.46     14.23 o 
  -8   6   5      239.17      241.49     15.30 o 
  -7   6   5       89.17      110.42     10.96 o 
  -6   6   5      259.92      243.96     13.58 o 
  -5   6   5       55.55       50.62      5.57 o 
  -4   6   5      468.78      403.52      9.03 o 
  -3   6   5      416.45      464.98      8.48 o 
  -2   6   5      491.02      509.04      9.18 o 
  -1   6   5      176.71      174.80      7.75 o 
   0   6   5      554.92      563.40     13.11 o 
   1   6   5     1073.36     1106.02     23.63 o 
   2   6   5       25.14       21.25      5.36 o 
   3   6   5       63.42       73.31     13.22 o 
   4   6   5       24.31       73.71     14.23 o 
   5   6   5      263.78      309.11     17.80 o 
   6   6   5      230.50      245.72     18.75 o 
   7   6   5        1.23      -10.93     10.93 o 
   8   6   5      125.62       84.50     24.40 o 
   9   6   5        3.81        2.29     13.75 o 
  10   6   5        7.29        0.87     14.98 o 
 -11   7   5        6.88       26.34     26.94 o 
 -10   7   5       28.63       21.88     14.72 o 
  -9   7   5       10.63       13.78     13.09 o 
  -8   7   5       25.21       31.10      9.33 o 
  -7   7   5       27.66       23.88      8.63 o 
  -6   7   5       45.50       40.27      8.07 o 
  -5   7   5      343.70      312.43     18.19 o 
  -4   7   5       21.18       34.87      4.14 o 
  -3   7   5      151.53      166.11      5.71 o 
  -2   7   5        0.47       17.44      3.79 o 
  -1   7   5        2.20       -4.58      4.58 o 
   0   7   5       23.65       17.59      4.53 o 
   1   7   5       10.91        3.77      4.51 o 
   2   7   5      111.01      105.66      7.43 o 
   3   7   5       32.19       28.51      6.48 o 
   4   7   5      628.18      811.11     46.02 o 
   5   7   5      123.61      116.71     11.94 o 
   6   7   5        9.01        2.92      9.52 o 
   7   7   5        3.05       -3.58     10.60 o 
   8   7   5        2.27      -11.64     11.64 o 
   9   7   5       45.75       29.65     15.04 o 
 -10   8   5       17.11       11.01     14.53 o 
  -9   8   5        4.94       19.41     13.47 o 
  -8   8   5       58.75       50.55     16.01 o 
  -7   8   5      368.20      320.50     21.25 o 
  -6   8   5      130.54      102.42     14.16 o 
  -5   8   5       36.74       31.19     10.13 o 
  -4   8   5      121.90      131.87      9.53 o 
  -3   8   5      359.37      403.68      9.30 o 
  -2   8   5       17.01        7.75      4.99 o 
  -1   8   5      249.50      250.00     12.97 o 
   0   8   5      134.59      123.41      7.30 o 
   1   8   5        3.74       -1.87      5.73 o 
   2   8   5      338.27      326.35     16.16 o 
   3   8   5      978.97     1022.10     31.34 o 
   4   8   5      129.40      203.03     24.85 o 
   5   8   5        8.75        9.37     10.67 o 
   6   8   5       20.15        7.99      9.84 o 
   7   8   5       21.42       -1.11     11.12 o 
   8   8   5       63.99       36.60     18.81 o 
   9   8   5       10.89        2.03     18.81 o 
 -10   9   5       84.11       95.80     26.43 o 
  -9   9   5        7.28       32.53     14.98 o 
  -8   9   5        5.85        3.09     12.30 o 
  -7   9   5        0.03       -0.95     11.64 o 
  -6   9   5      286.69      253.94     19.83 o 
  -5   9   5       44.08       22.23     11.22 o 
  -4   9   5        5.95        5.05      9.40 o 
  -3   9   5       33.79       25.02      4.95 o 
  -2   9   5       71.37       88.55      7.59 o 
  -1   9   5       16.08       26.62      7.46 o 
   0   9   5       25.43       78.99      9.37 o 
   1   9   5      283.13      284.39     23.13 o 
   2   9   5      226.24      205.71     26.18 o 
   3   9   5      970.32      985.33     51.82 o 
   4   9   5       60.37       76.65      9.16 o 
   5   9   5        0.07       11.96     10.13 o 
   6   9   5        0.87       -7.48     16.01 o 
   7   9   5        4.76       -6.10     11.84 o 
   8   9   5        2.41       11.18     17.28 o 
  -9  10   5       40.61       43.20     29.48 o 
  -8  10   5       18.00        9.53     13.64 o 
  -7  10   5       11.77       10.62     18.30 o 
  -6  10   5        3.58        9.96     11.35 o 
  -5  10   5        0.17       39.36     12.45 o 
  -4  10   5        0.35       -8.50      9.91 o 
  -3  10   5        0.28        4.52      8.13 o 
  -2  10   5       42.58       18.27     10.91 o 
  -1  10   5      251.90      332.50     65.58 o 
   0  10   5      219.46      375.14     82.36 o 
   1  10   5      261.59      271.19     22.29 o 
   2  10   5       31.33       17.28     18.81 o 
   3  10   5      416.19      461.72     35.84 o 
   4  10   5        0.12       29.15     10.13 o 
   5  10   5        0.49       12.88     10.85 o 
   6  10   5       30.51       31.21     15.25 o 
   7  10   5        0.10        2.03     12.77 o 
   8  10   5        0.71       -5.06     14.29 o 
  -8  11   5       10.25       20.76     17.28 o 
  -7  11   5       17.04       -7.76     17.28 o 
  -6  11   5       30.73       33.44     12.94 o 
  -5  11   5       20.75       25.86     11.97 o 
  -4  11   5        8.29        8.55     10.61 o 
  -3  11   5       10.78       -8.41      8.60 o 
  -2  11   5        2.12       -0.37     11.23 o 
  -1  11   5       36.58       29.29     17.03 o 
   0  11   5        5.98        3.78     14.23 o 
   1  11   5       51.98       68.06     15.25 o 
   2  11   5      365.31      406.22     37.11 o 
   3  11   5       14.29       24.61     11.69 o 
   4  11   5        7.90       -4.36      9.80 o 
   5  11   5       19.08       58.02     12.69 o 
   6  11   5        0.11       16.96     12.22 o 
   7  11   5        0.16       -3.33     13.24 o 
  -8  12   5        0.01      -13.89     13.89 o 
  -7  12   5       19.24       -3.32     13.60 o 
  -6  12   5        3.20       -1.89     12.21 o 
  -5  12   5        0.95        0.82     11.46 o 
  -4  12   5       29.33       31.76     12.09 o 
  -3  12   5       11.60        0.83      9.72 o 
  -2  12   5        7.86        2.93      9.13 o 
  -1  12   5       28.09       15.86     14.17 o 
   0  12   5      219.01      206.57     20.48 o 
   1  12   5      161.46      186.13     20.12 o 
   2  12   5       44.47       59.47     22.87 o 
   3  12   5        3.57       -3.05     18.81 o 
   4  12   5        2.25        3.17     11.44 o 
   5  12   5       18.92       20.97     11.77 o 
   6  12   5        0.13       11.08     12.02 o 
  -6  13   5        6.19      -12.56     13.07 o 
  -5  13   5        3.80       -8.75     11.93 o 
  -4  13   5        0.11        9.66     11.83 o 
  -3  13   5        4.77       -9.55      9.55 o 
  -2  13   5        6.22       10.78      9.47 o 
  -1  13   5       74.58       66.92     11.26 o 
   0  13   5       74.90       95.17     18.51 o 
   1  13   5       16.12       19.92     15.48 o 
   2  13   5        1.41        1.02     19.82 o 
   3  13   5        0.84       21.86     20.84 o 
   4  13   5        1.12       13.22     21.35 o 
   5  13   5        4.88      -11.69     21.35 o 
  -5  14   5        4.07       -7.77     12.88 o 
  -4  14   5        2.21       -1.56     12.68 o 
  -3  14   5        9.63       11.33     11.20 o 
  -2  14   5       14.91       18.72     11.28 o 
  -1  14   5       22.23        8.77     10.97 o 
   0  14   5       20.99       17.43     15.85 o 
   1  14   5        1.92        8.13     20.84 o 
   2  14   5       23.81       28.97     22.87 o 
   3  14   5        4.70       20.84     22.37 o 
  -2  15   5        5.15       -1.19     11.87 o 
  -1  15   5       43.17       17.89     13.08 o 
   0  15   5       14.67       -2.72     16.13 o 
   1  15   5       13.69       18.81     24.40 o 
 -12   0   6      102.78       94.55     25.42 o 
 -11   0   6        0.00        0.51     18.81 o 
 -10   0   6       91.59       40.67     20.33 o 
  -9   0   6     1000.13      843.30     43.23 o 
  -8   0   6       48.28       64.97     11.85 o 
  -7   0   6      117.95       99.04     11.13 o 
  -6   0   6     2459.14     2451.06     53.67 o 
  -5   0   6      680.05      576.03     20.35 o 
  -4   0   6     1212.11     1290.26     24.10 o 
  -3   0   6     1224.53     1186.03     18.71 o 
  -2   0   6     4314.95     4520.69     60.27 o 
  -1   0   6    44906.61    47187.13    714.53 o 
   0   0   6    52939.98    55183.93    995.34 o 
   1   0   6       81.43       81.07      6.28 o 
   2   0   6     1669.43     1670.56     36.38 o 
   3   0   6      212.03      172.35     17.79 o 
   4   0   6      204.07      198.28     20.34 o 
   5   0   6      485.48      444.43     27.97 o 
   6   0   6      188.15      158.10     20.33 o 
   7   0   6      687.69      721.60     39.66 o 
   8   0   6      596.11      712.89     42.20 o 
   9   0   6      406.91      476.38     37.62 o 
  10   0   6       16.10       -7.12     20.84 o 
 -12   1   6        0.04        7.37     15.10 o 
 -11   1   6       26.77       10.40     14.00 o 
 -10   1   6       80.32       50.00     14.36 o 
  -9   1   6        4.81        4.17     10.40 o 
  -8   1   6      456.65      394.00     14.30 o 
  -7   1   6       90.65      102.19      8.07 o 
  -6   1   6      435.65      470.61     13.08 o 
  -5   1   6     1432.18     1551.80     25.44 o 
  -4   1   6      191.53      200.22      6.44 o 
  -3   1   6      436.34      447.74      6.36 o 
  -2   1   6      280.95      260.28      4.12 o 
  -1   1   6     1231.65     1149.16     12.36 o 
   0   1   6    13525.43    13359.23    153.98 o 
   1   1   6     2536.14     2399.45     73.66 o 
   2   1   6      386.96      372.65     11.04 o 
   3   1   6      658.54      600.58     19.38 o 
   4   1   6      961.26      952.17     26.98 o 
   5   1   6      181.33      162.16     13.12 o 
   6   1   6       67.46       61.71     11.49 o 
   7   1   6      283.08      316.64     20.67 o 
   8   1   6       40.79       53.33     13.83 o 
   9   1   6        0.69       58.88     15.44 o 
  10   1   6       19.83       -7.62     14.74 o 
 -12   2   6       67.86       54.59     17.43 o 
 -11   2   6        0.86       -8.14     13.03 o 
 -10   2   6        8.29      -12.00     12.00 o 
  -9   2   6        0.15      -10.40     10.40 o 
  -8   2   6        8.43       19.46     10.93 o 
  -7   2   6      121.21       98.13     10.35 o 
  -6   2   6       82.39       72.18      6.34 o 
  -5   2   6       35.23       32.61      4.94 o 
  -4   2   6      396.40      404.55      7.57 o 
  -3   2   6      332.34      280.03      5.01 o 
  -2   2   6     1744.77     1704.37     15.88 o 
  -1   2   6      499.19      481.68      8.24 o 
   0   2   6        2.23        3.55      1.66 o 
   1   2   6     1491.32     1335.16     42.64 o 
   2   2   6     1228.25     1218.85     28.57 o 
   3   2   6        2.80       -2.16      5.20 o 
   4   2   6      277.42      301.45     15.45 o 
   5   2   6       34.85       31.03      8.76 o 
   6   2   6      144.47      151.84     14.17 o 
   7   2   6      649.26      702.69     28.38 o 
   8   2   6       19.93       33.82     17.28 o 
   9   2   6       40.94       62.49     15.61 o 
  10   2   6       19.31       57.65     17.24 o 
 -12   3   6       15.11       -0.59     17.79 o 
 -11   3   6       56.70       33.14     15.08 o 
 -10   3   6        8.88        6.46     12.52 o 
  -9   3   6        8.21       14.00     11.48 o 
  -8   3   6       73.03       87.68     12.58 o 
  -7   3   6      162.51      153.59      9.33 o 
  -6   3   6       12.27       17.32      5.13 o 
  -5   3   6        0.03        9.83      4.00 o 
  -4   3   6     1067.77     1079.95     13.35 o 
  -3   3   6      460.08      436.43      5.95 o 
  -2   3   6     1118.02     1087.20     17.95 o 
  -1   3   6      144.83      146.96      5.58 o 
   0   3   6        1.78        5.90      2.20 o 
   1   3   6      570.72      570.20     15.59 o 
   2   3   6        0.41       -3.29      3.48 o 
   3   3   6        2.27        0.41      5.25 o 
   4   3   6       80.21       77.17      8.80 o 
   5   3   6      192.02      200.29     14.56 o 
   6   3   6      338.35      340.09     36.61 o 
   7   3   6       23.30       37.29     12.16 o 
   8   3   6        0.45      -11.80     11.80 o 
   9   3   6       10.75       12.89     13.53 o 
  10   3   6       45.81       47.96     17.24 o 
 -12   4   6        0.40       12.98     15.80 o 
 -11   4   6       22.13       13.04     14.36 o 
 -10   4   6       17.28        1.78     27.19 o 
  -9   4   6       51.05       31.04     12.16 o 
  -8   4   6      116.70      107.27     15.76 o 
  -7   4   6      388.91      420.79     17.32 o 
  -6   4   6      617.13      648.78     14.20 o 
  -5   4   6      748.69      760.75     12.92 o 
  -4   4   6       51.70       44.89      3.54 o 
  -3   4   6      169.66      143.65      7.66 o 
  -2   4   6      427.08      400.07     10.28 o 
  -1   4   6        1.00        0.89      3.18 o 
   0   4   6      707.59      675.19     16.05 o 
   1   4   6      398.11      446.50     18.34 o 
   2   4   6       53.13       45.26      6.35 o 
   3   4   6     1008.91     1034.65     28.71 o 
   4   4   6      796.92      777.38     26.19 o 
   5   4   6       13.84       44.26     12.96 o 
   6   4   6      141.38      146.35     14.74 o 
   7   4   6      182.44      219.69     40.16 o 
   8   4   6       21.80       31.31     21.09 o 
   9   4   6        0.07       -3.05     26.94 o 
  10   4   6       39.90       57.60     17.15 o 
 -12   5   6        3.29       16.27     23.38 o 
 -11   5   6        0.01       19.18     14.53 o 
 -10   5   6        0.02       -6.44     14.74 o 
  -9   5   6      127.37      124.40     15.05 o 
  -8   5   6       11.79       50.90     11.58 o 
  -7   5   6      339.54      506.07     23.74 o 
  -6   5   6       91.89       85.88      6.92 o 
  -5   5   6        2.06        4.35      3.58 o 
  -4   5   6       28.22       33.58      3.23 o 
  -3   5   6        0.01       17.99      4.48 o 
  -2   5   6       21.84       23.96      3.61 o 
  -1   5   6      859.01      852.02     19.33 o 
   0   5   6        0.01       -3.78      3.78 o 
   1   5   6      163.18      174.93      7.44 o 
   2   5   6      963.34      966.93     24.42 o 
   3   5   6      176.37      161.47     11.68 o 
   4   5   6      344.63      358.84     22.63 o 
   5   5   6      405.50      472.74     51.35 o 
   6   5   6      404.31      517.20     23.89 o 
   7   5   6        4.90       51.65     13.09 o 
   8   5   6       23.53        6.39     12.92 o 
   9   5   6       17.65        9.82     13.75 o 
  10   5   6       25.85       15.47     15.77 o 
 -11   6   6        2.15       -1.86     14.55 o 
 -10   6   6        2.16       -2.29     12.94 o 
  -9   6   6        1.59       -6.93     10.86 o 
  -8   6   6      167.12      153.45     12.63 o 
  -7   6   6       21.19       17.92      8.80 o 
  -6   6   6        3.96        6.31      5.24 o 
  -5   6   6      118.07      123.58      5.90 o 
  -4   6   6      198.20      186.02      7.54 o 
  -3   6   6      589.68      605.51     14.16 o 
  -2   6   6       10.95       10.48      3.71 o 
  -1   6   6      167.42      175.23      8.15 o 
   0   6   6      171.08      204.35      8.91 o 
   1   6   6       26.03       26.67      7.05 o 
   2   6   6      313.28      307.12     13.07 o 
   3   6   6      401.65      397.74     49.07 o 
   4   6   6     1748.92     1794.44     94.92 o 
   5   6   6      102.83      114.53     12.37 o 
   6   6   6        8.57       25.68     10.92 o 
   7   6   6       71.19       58.64     19.82 o 
   8   6   6        2.03        3.16     12.66 o 
   9   6   6        1.69      -12.94     12.94 o 
 -11   7   6        9.72        6.96     15.44 o 
 -10   7   6        5.49        2.60     13.96 o 
  -9   7   6       47.69       28.47     13.30 o 
  -8   7   6      171.62      160.20     25.16 o 
  -7   7   6       30.72       31.15      8.56 o 
  -6   7   6       32.34       14.38      7.25 o 
  -5   7   6        3.27       10.00      4.66 o 
  -4   7   6        0.86       -3.71      3.71 o 
  -3   7   6        0.01        5.08      2.96 o 
  -2   7   6     1360.50     1367.28     28.21 o 
  -1   7   6        5.53        1.16      4.24 o 
   0   7   6       14.22       13.06      4.80 o 
   1   7   6       23.64       21.92      7.15 o 
   2   7   6       10.46       16.18      7.70 o 
   3   7   6      154.04      173.57     30.76 o 
   4   7   6      468.86      608.17     22.07 o 
   5   7   6       22.98       29.10      9.62 o 
   6   7   6       80.46       92.79     13.03 o 
   7   7   6        0.14      -10.15     10.56 o 
   8   7   6        1.01      -16.19     32.02 o 
   9   7   6       12.44      -14.03     14.03 o 
 -10   8   6        0.04      -13.05     13.24 o 
  -9   8   6        0.01       17.79     13.30 o 
  -8   8   6       40.80       30.03     12.76 o 
  -7   8   6       13.97       23.98     12.37 o 
  -6   8   6       45.87       45.28     12.71 o 
  -5   8   6        0.98       -6.04      6.04 o 
  -4   8   6       11.55       13.57      4.24 o 
  -3   8   6        6.65       14.58      3.34 o 
  -2   8   6      117.86      115.61      6.43 o 
  -1   8   6      230.32      249.05     15.26 o 
   0   8   6      148.75      144.65      9.81 o 
   1   8   6      342.44      326.32     15.99 o 
   2   8   6        6.94       13.87      8.54 o 
   3   8   6      287.21      395.76     51.58 o 
   4   8   6       52.29       39.92      8.45 o 
   5   8   6        0.23      -10.17     10.17 o 
   6   8   6        7.43       -9.68      9.68 o 
   7   8   6        9.73       -2.47     11.28 o 
   8   8   6        1.88        4.57     16.77 o 
   9   8   6        1.87      -17.79     17.79 o 
 -10   9   6        0.36       42.49     16.33 o 
  -9   9   6        0.42       35.37     15.08 o 
  -8   9   6       95.41       98.35     16.21 o 
  -7   9   6       21.30        9.12     11.84 o 
  -6   9   6        1.75       25.26     11.84 o 
  -5   9   6       46.45       28.62     11.22 o 
  -4   9   6      173.48      143.05     13.80 o 
  -3   9   6       16.57       12.92      5.31 o 
  -2   9   6      404.01      403.58     16.14 o 
  -1   9   6        0.03        7.01     10.40 o 
   0   9   6      436.93      533.80     25.88 o 
   1   9   6      457.23      436.89     18.40 o 
   2   9   6       14.86        9.68      9.22 o 
   3   9   6      164.81      210.55     49.51 o 
   4   9   6       85.79       82.86      9.67 o 
   5   9   6        0.17        3.28     10.31 o 
   6   9   6       12.30        6.97     11.66 o 
   7   9   6       15.63       20.33     15.76 o 
   8   9   6        7.07        2.03     16.77 o 
  -9  10   6       97.68      147.64     20.19 o 
  -8  10   6        5.99        4.74     16.52 o 
  -7  10   6       25.11       17.54     12.73 o 
  -6  10   6        5.13       -7.51     14.49 o 
  -5  10   6       47.90       55.06     12.81 o 
  -4  10   6        1.46       -7.64      9.65 o 
  -3  10   6       47.91       35.41      9.50 o 
  -2  10   6       16.62       10.81      8.95 o 
  -1  10   6      508.27      530.77     60.25 o 
   0  10   6     2297.94     2400.71     98.25 o 
   1  10   6      242.67      301.76     32.79 o 
   2  10   6       22.38       19.82     19.32 o 
   3  10   6       20.22       14.74     20.84 o 
   4  10   6       89.42       97.71     12.36 o 
   5  10   6       34.52       37.40     11.62 o 
   6  10   6        8.97       11.12     11.93 o 
   7  10   6        0.04       -9.61     13.07 o 
  -8  11   6       61.27       38.42     15.61 o 
  -7  11   6        1.92       -4.40     12.66 o 
  -6  11   6       44.51       27.04     13.22 o 
  -5  11   6        2.66       -0.83     11.23 o 
  -4  11   6        9.69        1.02     10.71 o 
  -3  11   6        0.18       -8.44      8.44 o 
  -2  11   6       29.71       23.48      9.55 o 
  -1  11   6       33.85       42.33     14.23 o 
   0  11   6      103.38       86.18     15.80 o 
   1  11   6        2.55        4.07     18.30 o 
   2  11   6       31.27       49.81     21.35 o 
   3  11   6       16.10       12.71     21.35 o 
   4  11   6        6.52       19.23     10.53 o 
   5  11   6        3.82       14.47     10.99 o 
   6  11   6        0.64       -0.42     12.31 o 
   7  11   6        1.83      -12.08     12.08 o 
  -8  12   6       10.58        7.19     14.84 o 
  -7  12   6        5.09        2.97     13.53 o 
  -6  12   6        0.12      -12.21     12.21 o 
  -5  12   6       72.28       52.16     18.55 o 
  -4  12   6        0.67        3.95     11.35 o 
  -3  12   6       40.86       20.21     10.17 o 
  -2  12   6       35.67       22.03      9.85 o 
  -1  12   6        0.13        2.72     13.47 o 
   0  12   6        4.56       38.38     15.10 o 
   1  12   6      224.23      265.87     33.04 o 
   2  12   6       68.22       95.56     24.91 o 
   3  12   6       11.89        6.10     19.32 o 
   4  12   6        0.18        6.13     10.20 o 
   5  12   6        2.88       -8.78     10.59 o 
   6  12   6        4.14        0.54     12.23 o 
  -6  13   6        3.03       -5.24     25.16 o 
  -5  13   6        5.67        0.24     12.45 o 
  -4  13   6        7.57        8.49     20.84 o 
  -3  13   6        8.98       -5.90      9.85 o 
  -2  13   6        9.56        2.78     10.04 o 
  -1  13   6        4.52        8.11      9.89 o 
   0  13   6       46.73       25.75     15.41 o 
   1  13   6        0.54        8.64     20.33 o 
   2  13   6        2.24       -1.52     18.81 o 
   3  13   6       12.74       29.48     22.37 o 
   4  13   6       12.67       34.06     23.89 o 
   5  13   6        0.23      -13.72     21.86 o 
  -5  14   6        7.11      -10.04     13.07 o 
  -4  14   6        2.37       -0.34     12.94 o 
  -3  14   6        8.75        6.82     11.26 o 
  -2  14   6       80.30       84.65     13.45 o 
  -1  14   6        4.58       23.19     11.45 o 
   0  14   6       19.15        9.20     15.62 o 
   1  14   6        8.37        2.03     19.82 o 
   2  14   6        5.85       36.09     23.38 o 
   3  14   6        4.45       18.81     22.37 o 
  -2  15   6        0.90       11.69     26.43 o 
  -1  15   6       21.82       24.35     12.59 o 
   0  15   6       36.68       42.19     27.45 o 
 -12   1   7       44.98       46.22     16.71 o 
 -11   1   7        0.61       -6.84     13.09 o 
 -10   1   7       92.21       71.68     15.08 o 
  -9   1   7       85.02       68.36     13.30 o 
  -8   1   7       42.34       50.24     13.23 o 
  -7   1   7       30.61       33.27      6.30 o 
  -6   1   7       11.95       15.67      5.25 o 
  -5   1   7      322.77      381.28     11.03 o 
  -4   1   7     1416.00     1453.78     19.01 o 
  -3   1   7     4533.43     4523.55     41.24 o 
  -2   1   7      204.61      174.58      3.68 o 
  -1   1   7       16.13       33.44      2.17 o 
   0   1   7      736.77      718.67     11.40 o 
   1   1   7      395.91      355.08      9.14 o 
   2   1   7     1988.49     2049.43     43.93 o 
   3   1   7      410.11      402.20     16.54 o 
   4   1   7      409.24      394.45     17.57 o 
   5   1   7      329.62      337.21     18.51 o 
   6   1   7       49.98       29.50     10.96 o 
   7   1   7       39.09       38.63     12.16 o 
   8   1   7       73.09       84.73     16.77 o 
   9   1   7        0.24       14.33     14.72 o 
  10   1   7        0.30       -0.68     15.25 o 
 -12   2   7        0.99       11.18     15.10 o 
 -11   2   7       40.91       22.70     14.19 o 
 -10   2   7        1.37      -11.64     11.64 o 
  -9   2   7       95.31       93.31     14.19 o 
  -8   2   7       13.05        6.50      6.83 o 
  -7   2   7      135.83      129.50      8.55 o 
  -6   2   7        0.30       -1.97      4.62 o 
  -5   2   7        5.01       12.64      4.33 o 
  -4   2   7     3387.51     3520.37     40.90 o 
  -3   2   7        3.58        3.21      1.82 o 
  -2   2   7      228.41      215.81      4.00 o 
  -1   2   7       10.77       11.91      1.74 o 
   0   2   7        9.47       10.73      2.14 o 
   1   2   7      720.56      733.02     13.43 o 
   2   2   7     1925.91     2057.97     62.32 o 
   3   2   7       51.28       50.17     11.69 o 
   4   2   7       62.89       54.22      8.76 o 
   5   2   7      690.33      725.19     25.17 o 
   6   2   7      346.21      348.60     21.01 o 
   7   2   7       61.79       57.60     13.24 o 
   8   2   7       34.48       62.34     14.36 o 
   9   2   7        0.46        1.63     14.11 o 
  10   2   7        5.74       -1.31     15.41 o 
 -12   3   7        2.20       -6.86     14.74 o 
 -11   3   7       15.96        7.67     13.67 o 
 -10   3   7       20.40       11.41     16.52 o 
  -9   3   7      160.06      150.54     16.28 o 
  -8   3   7      336.04      307.47     13.54 o 
  -7   3   7       24.75       37.66      6.79 o 
  -6   3   7      116.30      104.86      7.23 o 
  -5   3   7        1.26        7.43      3.34 o 
  -4   3   7        6.96       28.81      5.48 o 
  -3   3   7       55.73       58.05      2.69 o 
  -2   3   7        4.94        9.86      1.83 o 
  -1   3   7      306.95      281.93      6.45 o 
   0   3   7        2.60        3.86      3.14 o 
   1   3   7      373.93      426.55     14.00 o 
   2   3   7      684.72      702.95     25.18 o 
   3   3   7      192.18      180.35     14.74 o 
   4   3   7      179.27      181.71     21.35 o 
   5   3   7       23.40       37.06      9.48 o 
   6   3   7       73.74       89.77     12.92 o 
   7   3   7        1.33       22.28     11.68 o 
   8   3   7        1.26       -0.60     15.50 o 
   9   3   7        5.13       -0.51     14.74 o 
  10   3   7        0.07      -14.84     14.84 o 
 -12   4   7       11.32       10.42     28.47 o 
 -11   4   7       49.56       69.20     15.97 o 
 -10   4   7        0.23       -2.76     18.04 o 
  -9   4   7       54.77       32.11     13.47 o 
  -8   4   7       62.04       58.97     13.21 o 
  -7   4   7       71.53       95.04      7.71 o 
  -6   4   7     1546.68     1486.13     24.93 o 
  -5   4   7      538.13      542.88     10.76 o 
  -4   4   7        7.11        5.35      2.78 o 
  -3   4   7       87.40      120.38      3.82 o 
  -2   4   7      569.70      580.89     12.25 o 
  -1   4   7       39.40       47.29      4.73 o 
   0   4   7     1092.87     1101.37     43.64 o 
   1   4   7     2384.09     2251.02    134.79 o 
   2   4   7      712.46      714.30     20.60 o 
   3   4   7      178.92      176.30     17.03 o 
   4   4   7       17.68       19.01     10.17 o 
   5   4   7     1502.16     1441.22     38.31 o 
   6   4   7      119.84      116.71     13.67 o 
   7   4   7      137.43      181.18     17.30 o 
   8   4   7        0.08       -1.33     12.88 o 
   9   4   7        5.43       16.50     19.57 o 
  10   4   7       11.39       15.97     16.12 o 
 -12   5   7        2.22       -6.10     21.86 o 
 -11   5   7        3.37        1.47     13.80 o 
 -10   5   7        2.42      -11.01     11.84 o 
  -9   5   7       14.43       20.48      9.57 o 
  -8   5   7       52.84       76.88     10.66 o 
  -7   5   7     3816.61     3650.20     49.93 o 
  -6   5   7      223.96      195.07      9.19 o 
  -5   5   7       62.00       63.70      4.90 o 
  -4   5   7       69.43       98.73      4.10 o 
  -3   5   7      644.21      729.81     10.99 o 
  -2   5   7      857.77      875.09     11.99 o 
  -1   5   7       29.44       21.87      4.57 o 
   0   5   7       94.25       73.65      5.86 o 
   1   5   7      632.21      638.02     17.48 o 
   2   5   7     2759.28     2934.01     82.80 o 
   3   5   7       36.46       34.11      7.21 o 
   4   5   7       22.19       20.07      7.69 o 
   5   5   7        1.35       23.01      9.76 o 
   6   5   7       45.23       76.47     12.67 o 
   7   5   7      491.03      554.35     26.57 o 
   8   5   7       15.66        7.88     12.66 o 
   9   5   7       14.47       20.06     14.98 o 
 -11   6   7       13.39        0.99     14.55 o 
 -10   6   7       78.41       72.69     15.99 o 
  -9   6   7        0.68        3.44      8.97 o 
  -8   6   7      399.59      392.39     17.61 o 
  -7   6   7       50.27       42.91     10.25 o 
  -6   6   7      197.50      170.43      8.77 o 
  -5   6   7        1.45       -3.43      3.43 o 
  -4   6   7        0.16        0.60      3.66 o 
  -3   6   7        1.70        1.94      3.32 o 
  -2   6   7      346.35      372.86      9.68 o 
  -1   6   7      614.20      616.32     14.39 o 
   0   6   7        0.79       -3.32      5.30 o 
   1   6   7      105.07      113.52     12.96 o 
   2   6   7      727.02      723.88     68.15 o 
   3   6   7       92.69       83.80      9.40 o 
   4   6   7       73.47       85.20     10.13 o 
   5   6   7        1.02       15.13     10.17 o 
   6   6   7      388.26      392.54     22.07 o 
   7   6   7       64.26       50.71     13.64 o 
   8   6   7        0.26      -13.98     13.98 o 
   9   6   7        0.19      -13.30     13.30 o 
 -11   7   7        0.29       15.10     17.03 o 
 -10   7   7        0.12        3.26     13.28 o 
  -9   7   7       15.02        0.51     12.22 o 
  -8   7   7        9.67       14.49     11.86 o 
  -7   7   7        0.36       -7.45      7.45 o 
  -6   7   7       50.29       45.55      6.08 o 
  -5   7   7       41.43       43.56      5.52 o 
  -4   7   7       20.87       16.43      4.20 o 
  -3   7   7        1.27       -1.77      3.17 o 
  -2   7   7        0.07       29.73      6.40 o 
  -1   7   7      313.87      298.29     12.27 o 
   0   7   7       28.94       38.51      6.85 o 
   1   7   7      121.49      120.57     10.98 o 
   2   7   7      270.95      284.58     11.47 o 
   3   7   7      315.86      362.71     24.40 o 
   4   7   7      414.57      491.78     20.39 o 
   5   7   7       63.96       59.50     13.72 o 
   6   7   7        9.81        5.46     10.35 o 
   7   7   7        0.78        6.81     11.43 o 
   8   7   7        4.99      -12.30     12.30 o 
   9   7   7        0.41      -10.17     18.81 o 
 -10   8   7       12.55       33.29     15.46 o 
  -9   8   7       64.21       70.55     21.86 o 
  -8   8   7       26.15       17.89     12.73 o 
  -7   8   7        0.57       11.75     11.68 o 
  -6   8   7       38.55       23.94     11.64 o 
  -5   8   7        6.85       -0.29      5.55 o 
  -4   8   7       69.84       64.65      5.47 o 
  -3   8   7        3.02        7.63      3.51 o 
  -2   8   7      244.53      279.43     10.50 o 
  -1   8   7      288.55      312.05     12.93 o 
   0   8   7       16.32       27.89      6.81 o 
   1   8   7      132.13      122.90     11.46 o 
   2   8   7      182.69      213.44     38.93 o 
   3   8   7      106.31      161.86     36.35 o 
   4   8   7       54.48       51.83      9.65 o 
   5   8   7       36.37       43.68     10.35 o 
   6   8   7        6.06        8.03     19.06 o 
   7   8   7       12.97        2.56     11.64 o 
   8   8   7        3.15      -15.76     15.76 o 
 -10   9   7       53.98       78.62     17.57 o 
  -9   9   7       89.67      109.01     18.09 o 
  -8   9   7        8.19       15.89     23.38 o 
  -7   9   7        6.56       -9.91     11.14 o 
  -6   9   7      161.83      138.51     15.97 o 
  -5   9   7       92.36       55.54     12.21 o 
  -4   9   7        3.23       17.13      7.04 o 
  -3   9   7       50.78       48.50      5.14 o 
  -2   9   7      170.41      176.55     13.33 o 
  -1   9   7       34.43       58.10      7.57 o 
   0   9   7      736.95      772.82     21.67 o 
   1   9   7        1.18        5.91      8.76 o 
   2   9   7      338.48      307.11     22.37 o 
   3   9   7       36.46       16.17      7.31 o 
   4   9   7       39.70       42.42     13.83 o 
   5   9   7        3.94        0.61     13.22 o 
   6   9   7        6.50       -0.97     11.38 o 
   7   9   7        0.74        5.08     15.25 o 
   8   9   7       43.53       51.34     19.82 o 
  -9  10   7      123.51      151.62     20.12 o 
  -8  10   7       46.82       34.92     14.72 o 
  -7  10   7       20.32        5.02     12.30 o 
  -6  10   7       15.98       15.43     11.71 o 
  -5  10   7      132.24      117.53     14.98 o 
  -4  10   7       61.84       42.60     13.98 o 
  -3  10   7       11.34        7.02      9.49 o 
  -2  10   7       41.09       32.72      9.27 o 
  -1  10   7      449.51      485.13     43.22 o 
   0  10   7       98.81      152.50     24.91 o 
   1  10   7      227.79      171.83     25.42 o 
   2  10   7       48.79       73.71     22.37 o 
   3  10   7       12.25       19.61      8.68 o 
   4  10   7        0.04       18.83     10.13 o 
   5  10   7       13.20       15.04     10.92 o 
   6  10   7        1.19       -2.48     11.93 o 
   7  10   7        7.72       16.95     13.91 o 
  -9  11   7        0.25       15.76     22.87 o 
  -8  11   7       10.70       -3.95     14.36 o 
  -7  11   7        0.54      -12.20     12.20 o 
  -6  11   7       29.11       37.63     13.17 o 
  -5  11   7       33.41       31.47     12.57 o 
  -4  11   7       40.42       54.10     12.88 o 
  -3  11   7       27.54       27.77     10.23 o 
  -2  11   7       40.61       41.07      9.98 o 
  -1  11   7        3.52        2.13     12.76 o 
   0  11   7        0.75       14.72     13.45 o 
   1  11   7       12.51       23.38     20.33 o 
   2  11   7       10.39        3.56     19.32 o 
   3  11   7        0.70       -0.51     19.82 o 
   4  11   7        9.13        4.85      9.40 o 
   5  11   7       16.34       24.48     11.70 o 
   6  11   7        0.44      -11.54     11.54 o 
  -8  12   7        5.74        4.50     14.72 o 
  -7  12   7        2.70      -12.00     13.24 o 
  -6  12   7        5.13      -11.48     12.57 o 
  -5  12   7        1.92       -8.60     11.58 o 
  -4  12   7       14.56        9.41     11.84 o 
  -3  12   7       12.37       -3.39      9.70 o 
  -2  12   7        4.40       13.00      9.85 o 
  -1  12   7       41.35       40.27     14.68 o 
   0  12   7        0.01       18.41     14.11 o 
   1  12   7       32.61       22.87     19.32 o 
   2  12   7       36.29       36.60     20.84 o 
   3  12   7        3.43       -1.52     19.82 o 
   4  12   7        2.02       21.68     10.71 o 
   5  12   7        1.49       -8.46     16.52 o 
  -6  13   7        5.67       16.66     13.89 o 
  -5  13   7       19.52       32.62     13.67 o 
  -4  13   7       11.35        4.17     12.57 o 
  -3  13   7       31.63       25.13     11.29 o 
  -2  13   7       10.35       14.11     10.66 o 
  -1  13   7       14.61       10.96     10.08 o 
   0  13   7        0.49        0.90     14.26 o 
   1  13   7       28.13       27.45     20.84 o 
   2  13   7        2.67        9.66     20.33 o 
   3  13   7        6.95        5.08     21.35 o 
   4  13   7        8.33       34.56     23.89 o 
  -5  14   7       10.60        2.01     13.63 o 
  -4  14   7       13.35       10.66     13.68 o 
  -3  14   7       27.38       32.62     12.23 o 
  -2  14   7        3.55       -1.62     10.86 o 
  -1  14   7       76.29       73.53     13.73 o 
   0  14   7        4.20        7.16     15.77 o 
   1  14   7        0.41       18.30     21.35 o 
   2  14   7        0.24       -4.07     21.35 o 
 -12   0   8       10.27        6.61     21.35 o 
 -11   0   8        0.42      -17.28     17.28 o 
 -10   0   8      348.03      273.01     30.50 o 
  -9   0   8       45.32       49.39     13.28 o 
  -8   0   8       23.87       18.74     10.04 o 
  -7   0   8      160.99      156.10     12.93 o 
  -6   0   8      369.28      380.57     17.25 o 
  -5   0   8     1343.71     1502.47     35.27 o 
  -4   0   8     1197.24     1274.70     25.10 o 
  -3   0   8     4096.49     4053.38     55.52 o 
  -2   0   8     8495.66     8847.50    105.88 o 
  -1   0   8    12295.53    12489.86    187.01 o 
   0   0   8      319.65      306.62     20.09 o 
   1   0   8     2388.02     2541.00     74.44 o 
   2   0   8       15.39       11.69      8.64 o 
   3   0   8     1260.28     1244.28     45.29 o 
   4   0   8     2968.33     3039.50     92.74 o 
   5   0   8      226.69      200.81     21.35 o 
   6   0   8       50.55       16.27     15.76 o 
   7   0   8        0.71        7.62     16.27 o 
   8   0   8       49.74       62.01     21.86 o 
   9   0   8       57.05       86.41     24.40 o 
  10   0   8        4.97       25.92     22.87 o 
 -12   1   8       11.07       15.67     15.61 o 
 -11   1   8       15.20        5.89     13.64 o 
 -10   1   8       48.85       35.33     13.66 o 
  -9   1   8       57.61       39.76      8.94 o 
  -8   1   8        0.88       -1.25      6.64 o 
  -7   1   8      331.39      307.21     12.01 o 
  -6   1   8      154.96      178.40      9.25 o 
  -5   1   8      769.30      724.24     15.18 o 
  -4   1   8       40.65       43.08      3.58 o 
  -3   1   8     1374.07     1380.80     14.55 o 
  -2   1   8      360.30      377.50      5.80 o 
  -1   1   8     1346.12     1334.97     14.64 o 
   0   1   8     3490.00     3553.78     43.70 o 
   1   1   8     2214.97     2284.16     38.64 o 
   2   1   8      766.68      676.08     30.27 o 
   3   1   8      505.54      499.79     18.50 o 
   4   1   8       88.35      109.47     10.92 o 
   5   1   8       90.92       91.24     12.71 o 
   6   1   8       72.73       53.87     12.01 o 
   7   1   8       10.72       14.72     11.64 o 
   8   1   8       61.75       68.78     24.15 o 
   9   1   8        5.34       15.81     14.91 o 
  10   1   8        0.07       -7.62     15.10 o 
 -12   2   8       22.60       31.13     15.80 o 
 -11   2   8        1.85      -10.82     22.11 o 
 -10   2   8        3.37      -13.07     14.23 o 
  -9   2   8       63.38       64.91      9.72 o 
  -8   2   8       96.20       94.60      8.95 o 
  -7   2   8       11.43       19.47      6.07 o 
  -6   2   8       45.47       53.61      6.27 o 
  -5   2   8     1337.07     1271.69     19.97 o 
  -4   2   8       25.99       20.65      3.99 o 
  -3   2   8      668.23      684.16      8.68 o 
  -2   2   8      365.81      346.34      5.25 o 
  -1   2   8       31.22       28.71      2.11 o 
   0   2   8      264.55      279.80      8.43 o 
   1   2   8      408.20      501.33     12.71 o 
   2   2   8      366.30      320.41     15.00 o 
   3   2   8      134.60      123.19      9.99 o 
   4   2   8      211.09      208.59     15.09 o 
   5   2   8      146.89      121.55     15.50 o 
   6   2   8      128.34      125.63     28.47 o 
   7   2   8       77.71       96.34     17.54 o 
   8   2   8        9.89       12.57     13.03 o 
   9   2   8        5.56        5.14     26.18 o 
  10   2   8        3.44      -11.27     15.41 o 
 -12   3   8        1.87       -8.39     14.68 o 
 -11   3   8        1.89       14.82     13.96 o 
 -10   3   8       18.67        8.46     19.32 o 
  -9   3   8       46.69       53.16      9.23 o 
  -8   3   8      153.99      184.48     11.58 o 
  -7   3   8      198.95      176.54      9.84 o 
  -6   3   8       35.09       48.23      5.49 o 
  -5   3   8      146.75      124.04      5.68 o 
  -4   3   8     1095.29     1038.31     15.05 o 
  -3   3   8      208.99      200.28      5.22 o 
  -2   3   8      493.33      468.09      6.61 o 
  -1   3   8      545.79      582.02     11.20 o 
   0   3   8      764.93      839.37     43.50 o 
   1   3   8     1857.84     1838.40     31.26 o 
   2   3   8      453.76      507.06     25.52 o 
   3   3   8       24.85       23.93      6.95 o 
   4   3   8        0.98       -1.09      7.31 o 
   5   3   8       61.57       67.14     11.13 o 
   6   3   8      110.77      101.70     13.60 o 
   7   3   8      131.67      131.85     32.03 o 
   8   3   8        0.00       -3.56     12.66 o 
   9   3   8       40.90       30.68     15.44 o 
  10   3   8        3.44       -4.53     23.64 o 
 -12   4   8        4.44        7.33     15.20 o 
 -11   4   8        0.04       19.14     14.03 o 
 -10   4   8      114.90      106.10     15.77 o 
  -9   4   8        6.17        7.11     10.85 o 
  -8   4   8      120.16       99.49      8.68 o 
  -7   4   8      459.40      518.48     19.92 o 
  -6   4   8       73.45      101.32      7.78 o 
  -5   4   8       99.50       91.87      4.72 o 
  -4   4   8       11.10        8.57      2.85 o 
  -3   4   8      212.61      217.48      5.44 o 
  -2   4   8       34.44       40.00      3.03 o 
  -1   4   8      123.78      144.75      5.74 o 
   0   4   8     4252.22     4487.39     86.09 o 
   1   4   8      359.04      394.75     14.29 o 
   2   4   8        4.49        3.78      5.62 o 
   3   4   8        1.31        7.86      6.58 o 
   4   4   8       20.69       29.68      8.67 o 
   5   4   8       13.88       29.48     10.20 o 
   6   4   8      228.93      280.15     19.68 o 
   7   4   8      128.84      134.76     16.28 o 
   8   4   8        2.13        2.65     13.03 o 
   9   4   8        0.44       -2.76     14.26 o 
 -12   5   8        1.90       -8.56     15.44 o 
 -11   5   8        1.19       -3.69     14.11 o 
 -10   5   8        3.55       -7.00      9.43 o 
  -9   5   8        6.49        8.67      8.83 o 
  -8   5   8       80.26      117.24     10.07 o 
  -6   5   8       58.48       66.02      6.37 o 
  -5   5   8      120.63      119.77      6.44 o 
  -4   5   8      258.16      268.82      6.56 o 
  -3   5   8      111.43      155.99      5.56 o 
  -2   5   8       34.30       44.77      3.45 o 
  -1   5   8        7.30        2.93      5.12 o 
   0   5   8      567.32      552.71     33.30 o 
   1   5   8       78.50      103.79     13.47 o 
   2   5   8      312.16      300.99     19.07 o 
   3   5   8       11.40       10.71      7.12 o 
   4   5   8        1.90       10.17      7.94 o 
   5   5   8       21.60       34.25     10.26 o 
   6   5   8       19.82       51.62     12.81 o 
   7   5   8        0.70       41.28     23.38 o 
   8   5   8        0.31       -6.39     13.53 o 
   9   5   8        2.61      -14.62     14.62 o 
 -11   6   8        2.62       -2.86     14.36 o 
 -10   6   8       28.26       44.22     14.38 o 
  -9   6   8        1.61        0.67      8.42 o 
  -8   6   8       97.92      125.26     10.36 o 
  -7   6   8        0.97       -4.83      7.80 o 
  -6   6   8      117.60      123.89     10.81 o 
  -5   6   8       72.65       80.98      5.11 o 
  -4   6   8       14.41        6.24      3.79 o 
  -3   6   8       27.30       15.04      3.35 o 
  -2   6   8      728.48      780.58     14.82 o 
  -1   6   8      491.90      500.70     15.51 o 
   0   6   8       16.52       17.70      7.21 o 
   1   6   8      870.16      856.86     21.75 o 
   2   6   8       48.30       68.04      7.43 o 
   3   6   8        1.14       -4.52      6.47 o 
   4   6   8        1.94       10.72      8.06 o 
   5   6   8        2.91       18.31      9.91 o 
   6   6   8       42.29       34.39     12.00 o 
   7   6   8       86.60       71.06     14.98 o 
   8   6   8        3.17        5.47     13.96 o 
   9   6   8        4.89      -14.62     14.62 o 
 -11   7   8        0.62       -7.12     14.02 o 
 -10   7   8        0.03       -3.30     12.94 o 
  -9   7   8        0.42       -2.29     12.00 o 
  -8   7   8        0.81        7.77     11.68 o 
  -7   7   8        4.60       -6.82      6.82 o 
  -6   7   8      225.14      226.21     11.63 o 
  -5   7   8       51.90       71.25      7.28 o 
  -4   7   8       36.87       46.80      6.41 o 
  -3   7   8      246.05      245.01      7.19 o 
  -2   7   8       26.45       33.55      5.29 o 
  -1   7   8        1.94        8.60      5.96 o 
   0   7   8        3.36       11.15      6.27 o 
   1   7   8        7.67        3.91     10.42 o 
   2   7   8      100.83      118.44      9.76 o 
   3   7   8      118.11      132.51     15.76 o 
   4   7   8      188.23      189.75     14.32 o 
   5   7   8        0.41        9.92      9.16 o 
   6   7   8       19.28       -1.30     10.26 o 
   7   7   8        6.62       11.54     12.00 o 
   8   7   8        5.03      -12.52     12.52 o 
 -11   8   8       17.14       14.74     22.37 o 
 -10   8   8       18.13       18.55     14.74 o 
  -9   8   8       16.95       39.41     14.32 o 
  -8   8   8        0.00        8.15     12.04 o 
  -7   8   8       60.90       36.33     12.76 o 
  -6   8   8       21.99       16.20      6.89 o 
  -5   8   8       20.33       21.23      6.42 o 
  -4   8   8       20.75       17.43      4.42 o 
  -3   8   8      210.95      215.50      7.34 o 
  -2   8   8       11.06       18.55      5.48 o 
  -1   8   8       59.09       56.10      7.79 o 
   0   8   8      144.01      146.51     10.77 o 
   1   8   8       12.33        9.69      8.54 o 
   2   8   8       52.97       48.37     14.40 o 
   3   8   8       34.10       48.11      7.99 o 
   4   8   8      105.18       92.79     12.71 o 
   5   8   8        0.49       -5.00      8.79 o 
   6   8   8       40.55       35.41     11.60 o 
   7   8   8       15.27       12.60     12.66 o 
   8   8   8        8.13        7.12     18.30 o 
 -10   9   8        6.52       42.96     15.77 o 
  -9   9   8       24.54       57.79     15.80 o 
  -8   9   8        7.80       11.18     12.92 o 
  -7   9   8        5.97       -2.61     11.48 o 
  -6   9   8        9.25        2.63     12.20 o 
  -5   9   8       14.08        8.08      7.65 o 
  -4   9   8       77.90       76.99      6.49 o 
  -3   9   8        1.61       17.07      5.84 o 
  -2   9   8      112.97       93.90      7.69 o 
  -1   9   8      131.57      136.30     10.88 o 
   0   9   8      364.18      417.88     16.79 o 
   1   9   8      208.05      214.32     16.27 o 
   2   9   8       25.33       40.47     11.46 o 
   3   9   8        0.26       -7.85      7.85 o 
   4   9   8        4.47        1.99      7.72 o 
   5   9   8        4.68        3.98     17.03 o 
   6   9   8        1.61       21.86     14.74 o 
   7   9   8        2.98       -4.07     15.76 o 
  -9  10   8        0.00       24.29     15.41 o 
  -8  10   8       17.51       25.16     14.02 o 
  -7  10   8        0.31       -0.49     22.37 o 
  -6  10   8       18.07       24.34     12.16 o 
  -5  10   8       80.17       59.49     13.60 o 
  -4  10   8       30.88       17.38      9.35 o 
  -3  10   8      209.72      195.87     11.42 o 
  -2  10   8       48.57       52.82      9.83 o 
  -1  10   8      319.66      352.62     23.81 o 
   0  10   8        0.26       35.59     14.00 o 
   1  10   8      182.18      276.55     32.53 o 
   2  10   8      124.82      114.38     25.42 o 
   3  10   8        8.07        6.84     11.44 o 
   4  10   8      167.25      184.23     16.24 o 
   5  10   8        7.13       -0.16     23.13 o 
   6  10   8        9.67       -4.65     20.59 o 
   7  10   8        9.62       11.74     13.91 o 
  -9  11   8        1.20        3.05     21.35 o 
  -8  11   8        1.64      -13.30     13.30 o 
  -7  11   8        3.82        0.60     12.92 o 
  -6  11   8       35.07       18.47     12.70 o 
  -5  11   8        2.53        1.25     11.43 o 
  -4  11   8       10.48        3.56     11.74 o 
  -3  11   8        0.71      -10.77     10.77 o 
  -2  11   8       20.29        7.35     11.81 o 
  -1  11   8       50.51       50.39     14.68 o 
   0  11   8       20.59       22.38     14.19 o 
   1  11   8       53.21       53.88     21.35 o 
   2  11   8        7.29        2.54     18.30 o 
   3  11   8        2.76       -1.02     19.82 o 
   4  11   8        2.09       -4.42      9.40 o 
   5  11   8       21.93        2.06     10.99 o 
   6  11   8        4.76      -10.25     11.62 o 
  -8  12   8        6.73       -3.34     14.89 o 
  -7  12   8        7.93        4.97     18.04 o 
  -6  12   8        1.58        6.10     13.03 o 
  -5  12   8       10.03       -2.20     12.00 o 
  -4  12   8       30.70       16.46     12.67 o 
  -3  12   8       18.23        9.96     10.14 o 
  -2  12   8       86.81       72.54     11.89 o 
  -1  12   8        0.01       11.01      9.31 o 
   0  12   8      117.51      128.87     18.81 o 
   1  12   8        0.43       15.25     18.81 o 
   2  12   8        0.36        8.64     19.32 o 
   3  12   8        4.44       24.91     21.35 o 
   4  12   8        0.54        2.54     21.35 o 
   5  12   8        7.92        1.02     23.38 o 
  -6  13   8        0.31      -13.03     13.03 o 
  -5  13   8        1.38       14.22     13.43 o 
  -4  13   8        9.27        3.31     12.82 o 
  -3  13   8        9.13        2.97     14.12 o 
  -2  13   8       26.42       40.87     11.62 o 
  -1  13   8        4.11        5.98     10.25 o 
   0  13   8        2.23        5.33     14.53 o 
   1  13   8       69.54       59.47     22.87 o 
   2  13   8        0.83        7.12     21.35 o 
   3  13   8        9.12       -4.57     21.35 o 
   4  13   8        0.20      -13.72     20.84 o 
  -5  14   8        1.13        8.13     22.37 o 
  -4  14   8        0.53       -7.33     13.56 o 
  -3  14   8       26.32       21.36     12.16 o 
  -2  14   8        0.02       27.29     12.09 o 
  -1  14   8       11.81       23.23     11.71 o 
   0  14   8       26.87       56.93     25.92 o 
   1  14   8       14.33       47.27     23.38 o 
   2  14   8       35.64       28.97     23.89 o 
 -12   1   9       15.64       19.75     15.80 o 
 -11   1   9        0.00       -6.29     12.56 o 
 -10   1   9        1.77       -0.93      9.59 o 
  -9   1   9      167.61      150.80     11.59 o 
  -8   1   9        5.14       -0.18      6.86 o 
  -7   1   9      153.55      178.55     10.13 o 
  -6   1   9        0.04        2.46      5.82 o 
  -5   1   9       20.13       28.93      4.26 o 
  -4   1   9        1.97        5.94      2.89 o 
  -3   1   9      961.29      955.06     12.53 o 
  -2   1   9      171.15      190.09      4.60 o 
  -1   1   9       53.05       53.46      3.39 o 
   0   1   9      423.13      430.91     10.05 o 
   1   1   9     3392.55     3713.93     91.59 o 
   2   1   9      744.67      815.61     23.87 o 
   3   1   9      454.86      448.76     23.39 o 
   4   1   9        2.55        4.07      7.91 o 
   5   1   9       13.27       16.03     13.72 o 
   6   1   9       73.36       62.60     12.67 o 
   7   1   9        0.86        1.66     11.68 o 
   8   1   9       11.14       21.86     14.02 o 
   9   1   9        3.03       18.14     15.25 o 
 -12   2   9        0.58       13.35     14.91 o 
 -11   2   9        1.59       -0.48     13.24 o 
 -10   2   9        0.34       -5.62     11.84 o 
  -9   2   9      151.07      150.84     11.55 o 
  -8   2   9      360.95      342.06     13.97 o 
  -7   2   9       21.08       16.26      6.82 o 
  -6   2   9      312.18      309.39      9.86 o 
  -5   2   9      342.35      360.79      9.99 o 
  -4   2   9      649.37      649.40     11.10 o 
  -3   2   9       23.40       22.06      2.59 o 
  -2   2   9     1791.81     1863.43     19.92 o 
  -1   2   9      131.51      133.53      4.73 o 
   0   2   9      237.90      245.85      7.30 o 
   1   2   9      449.51      509.55     12.91 o 
   2   2   9        3.63       -0.30      5.56 o 
   3   2   9      157.50      146.65     20.59 o 
   4   2   9      224.19      253.99     16.33 o 
   5   2   9      361.34      357.33     19.93 o 
   6   2   9        0.09       -9.62      9.62 o 
   7   2   9        9.58        8.37     11.58 o 
   8   2   9       22.07       11.37     13.72 o 
   9   2   9        9.67        8.13     14.74 o 
 -12   3   9        0.03       -6.91     14.62 o 
 -11   3   9       15.57       23.32     14.32 o 
 -10   3   9       35.28       35.28     13.17 o 
  -9   3   9       11.81        6.44      7.91 o 
  -8   3   9        0.34       -3.52      7.85 o 
  -7   3   9       39.45       30.94      6.20 o 
  -6   3   9      257.97      215.92      7.81 o 
  -5   3   9      174.29      173.35      7.61 o 
  -4   3   9      550.93      586.52     10.52 o 
  -3   3   9        5.09        9.38      2.49 o 
  -2   3   9      552.75      593.82      9.66 o 
  -1   3   9      543.80      668.84     11.44 o 
   0   3   9      419.20      448.81      9.03 o 
   1   3   9      105.58      125.96      6.09 o 
   2   3   9       68.27       72.00      7.94 o 
   3   3   9      261.89      262.00     15.25 o 
   4   3   9       58.51       50.83      9.63 o 
   5   3   9        1.76        7.27      9.68 o 
   6   3   9        7.68       -0.94     10.20 o 
   7   3   9        2.87       -6.72     17.54 o 
   8   3   9        2.56       -7.67     16.77 o 
   9   3   9        0.56      -20.59     20.59 o 
 -12   4   9       14.58       -4.22     14.76 o 
 -11   4   9       13.18        9.52     13.39 o 
 -10   4   9        0.16       -3.27     11.23 o 
  -9   4   9      159.24      143.31     10.09 o 
  -8   4   9      107.20      102.93      8.93 o 
  -7   4   9     1156.62     1196.20     21.88 o 
  -6   4   9       12.40       17.45      5.31 o 
  -5   4   9      323.71      339.73      7.96 o 
  -4   4   9       68.82       82.40      4.06 o 
  -3   4   9      719.20      737.64     12.87 o 
  -2   4   9       43.88       35.20      3.26 o 
  -1   4   9       30.91       41.15      4.18 o 
   0   4   9       73.93       74.57      6.95 o 
   1   4   9      420.48      454.84     26.19 o 
   2   4   9      123.66      135.45     10.77 o 
   3   4   9      151.93      148.50     12.22 o 
   4   4   9      525.81      516.58     21.35 o 
   5   4   9       94.36       95.43     12.81 o 
   6   4   9       19.17       36.10     11.94 o 
   7   4   9       76.33      137.39     16.88 o 
   8   4   9       30.53       38.37     15.76 o 
   9   4   9        0.38       -8.18     14.89 o 
 -12   5   9       26.53       17.79     16.69 o 
 -11   5   9       15.49        4.39     14.55 o 
 -10   5   9        2.25        6.11      9.90 o 
  -9   5   9        8.52       -2.77      6.95 o 
  -8   5   9     1234.50     1175.63     22.54 o 
  -7   5   9      423.14      386.25     13.30 o 
  -6   5   9      362.04      337.57     11.13 o 
  -5   5   9       23.93       26.59      4.17 o 
  -4   5   9       50.70       62.42      3.80 o 
  -3   5   9      215.73      247.12      6.90 o 
  -2   5   9     2372.69     2520.08     49.25 o 
  -1   5   9     1213.55     1195.71     30.35 o 
   0   5   9       88.64       78.20      6.95 o 
   1   5   9     1121.72     1119.45     27.59 o 
   2   5   9      219.18      269.77     13.80 o 
   3   5   9      115.28       90.60     10.13 o 
   4   5   9      104.70       86.25     11.24 o 
   5   5   9      210.33      201.84     26.94 o 
   6   5   9      323.29      408.70     23.57 o 
   7   5   9      255.53      314.88     28.72 o 
   8   5   9        2.66      -13.31     13.31 o 
   9   5   9        0.68      -20.59     20.59 o 
 -11   6   9        0.72      -13.81     13.81 o 
 -10   6   9       14.90        1.21     12.76 o 
  -9   6   9        0.80        3.81     11.86 o 
  -8   6   9       99.12      112.03      9.84 o 
  -7   6   9      194.16      196.86     14.25 o 
  -6   6   9      402.43      393.94     21.50 o 
  -5   6   9      164.84      168.57      7.98 o 
  -4   6   9      214.65      255.42      8.76 o 
  -3   6   9      249.02      248.28      7.13 o 
  -2   6   9       55.12       75.07      4.13 o 
  -1   6   9       49.83       54.13      7.23 o 
   0   6   9      161.36      162.90     15.00 o 
   1   6   9       32.72       44.69      7.37 o 
   2   6   9      392.45      423.47     16.49 o 
   3   6   9        3.35        2.10      7.21 o 
   4   6   9        6.66       19.03      8.79 o 
   5   6   9        5.63       12.72      9.89 o 
   6   6   9       44.81       72.69     13.75 o 
   7   6   9        9.49       16.91     13.03 o 
   8   6   9        8.41      -12.83     16.52 o 
 -11   7   9        4.37       21.81     15.27 o 
 -10   7   9        4.45       -0.12     13.45 o 
  -9   7   9        0.05       14.43     12.76 o 
  -8   7   9       38.72       50.00      8.86 o 
  -7   7   9       11.38       -4.76      6.94 o 
  -6   7   9       69.48       74.93      8.23 o 
  -5   7   9        9.55       18.06      5.01 o 
  -4   7   9       21.43       28.46      4.60 o 
  -3   7   9        1.61        3.65      3.38 o 
  -2   7   9      325.43      329.63     11.30 o 
  -1   7   9       21.87       12.20      7.79 o 
   0   7   9       14.13       11.32      7.43 o 
   1   7   9      110.91      108.86     12.00 o 
   2   7   9        6.53        8.30      7.12 o 
   3   7   9       97.32       82.71     16.78 o 
   4   7   9        1.53       14.85      8.67 o 
   5   7   9       48.39       37.88     10.61 o 
   6   7   9        0.59        4.42     10.75 o 
   7   7   9        0.51       -9.04     11.84 o 
   8   7   9       25.52       18.47     16.27 o 
 -11   8   9       13.20        2.54     21.35 o 
 -10   8   9       30.50       26.54     15.44 o 
  -9   8   9        0.01       -0.59     12.73 o 
  -8   8   9        5.73       -3.56     12.04 o 
  -7   8   9       39.06       30.54     10.31 o 
  -6   8   9       49.29       40.73      7.52 o 
  -5   8   9        4.92       -1.01      5.89 o 
  -4   8   9       73.28       83.24      5.47 o 
  -3   8   9      234.06      261.96      7.90 o 
  -2   8   9      274.89      262.44     11.74 o 
  -1   8   9        7.14        3.42      6.79 o 
   0   8   9       83.38       84.11     10.61 o 
   1   8   9       22.75        7.52      8.92 o 
   2   8   9       49.14       44.67      7.53 o 
   3   8   9      101.70       75.98     12.52 o 
   4   8   9        0.01       -4.14      8.54 o 
   5   8   9        2.25       -8.74      8.74 o 
   6   8   9        7.07       -9.90     10.38 o 
   7   8   9       11.90        1.86     12.57 o 
   8   8   9        0.57      -12.20     17.79 o 
 -10   9   9       19.19       42.19     16.35 o 
  -9   9   9       25.15       42.07     15.08 o 
  -8   9   9       66.67       44.03     14.19 o 
  -7   9   9       18.23       14.15     12.04 o 
  -6   9   9      117.39       98.64     10.96 o 
  -5   9   9       92.21       87.09     10.06 o 
  -4   9   9        0.08        1.93      5.84 o 
  -3   9   9      547.97      519.16     12.44 o 
  -2   9   9       25.77       22.20      7.12 o 
  -1   9   9      352.60      296.37     14.68 o 
   0   9   9       94.03      104.34     12.31 o 
   1   9   9       18.88       19.52     10.23 o 
   2   9   9      240.87      218.83     17.59 o 
   3   9   9        2.99       -5.41      9.63 o 
   4   9   9        1.02       -1.02      7.71 o 
   5   9   9       84.63       99.63     16.77 o 
   6   9   9        4.76       -3.05     13.72 o 
   7   9   9       13.31        4.07     16.27 o 
  -9  10   9       10.03       33.02     15.80 o 
  -8  10   9        3.75        0.37     13.47 o 
  -7  10   9       19.23       24.09     13.47 o 
  -6  10   9       28.98       20.84     12.37 o 
  -5  10   9       55.65       66.15      9.53 o 
  -4  10   9        9.12        2.64      6.66 o 
  -3  10   9        8.81       25.72      9.73 o 
  -2  10   9      157.01      116.83     12.08 o 
  -1  10   9        8.02       32.81     13.64 o 
   0  10   9        0.01       55.40     20.84 o 
   1  10   9      338.07      340.12     34.57 o 
   2  10   9       14.52       -2.03     18.81 o 
   3  10   9        5.75       12.71      8.64 o 
   4  10   9       10.67       24.42     10.31 o 
   5  10   9        4.78        2.02     11.31 o 
   6  10   9        0.02      -12.08     12.08 o 
  -8  11   9        0.16      -13.28     13.28 o 
  -7  11   9        0.04       -4.76     17.03 o 
  -6  11   9        1.87        2.55     12.30 o 
  -5  11   9       14.20       23.97     12.34 o 
  -4  11   9        2.67       -9.35      9.35 o 
  -3  11   9       28.27       21.21     13.81 o 
  -2  11   9        3.06       -2.94      9.72 o 
  -1  11   9      155.53      128.74     18.30 o 
   0  11   9       62.32       63.03     21.35 o 
   1  11   9        4.96        0.00     17.28 o 
   2  11   9       12.68        4.07     18.81 o 
   3  11   9        0.14       -5.08     20.33 o 
   4  11   9       14.62       20.14     10.36 o 
   5  11   9        1.25       -4.49     16.77 o 
   6  11   9        0.57       -1.78     12.47 o 
  -7  12   9        5.53       -7.03     13.75 o 
  -6  12   9        7.71        3.73     13.39 o 
  -5  12   9       13.76       20.79     17.79 o 
  -4  12   9        2.29       -1.93     11.48 o 
  -3  12   9       20.78       14.18     10.73 o 
  -2  12   9       26.65       40.97     11.18 o 
  -1  12   9       41.46       44.20     11.43 o 
   0  12   9      131.05      133.18     25.93 o 
   1  12   9        8.68       24.40     19.82 o 
   2  12   9       10.63       28.47     20.84 o 
   3  12   9        0.20        8.13     21.35 o 
   4  12   9        4.93       21.86     24.40 o 
   5  12   9        4.63       -5.59     23.38 o 
  -6  13   9       20.66       25.72     14.65 o 
  -5  13   9       25.19       11.82     14.03 o 
  -4  13   9       29.90       31.23     13.80 o 
  -3  13   9       12.29        8.08     11.05 o 
  -2  13   9        0.67        8.39     10.77 o 
  -1  13   9        3.54        9.69     10.90 o 
   0  13   9        8.57       17.28     19.32 o 
   1  13   9       11.82       18.30     20.84 o 
   2  13   9        2.05       -3.56     20.33 o 
   3  13   9        5.61        9.15     22.37 o 
  -4  14   9        0.68        5.25     14.29 o 
  -3  14   9       41.24       42.91     13.12 o 
  -2  14   9       59.67       58.53     13.64 o 
  -1  14   9        1.15       -8.13     11.43 o 
   0  14   9        2.91       54.39     25.42 o 
   1  14   9        3.99       -0.51     20.84 o 
 -12   0  10        2.51      -12.20     20.84 o 
 -11   0  10        5.33      -11.18     17.79 o 
 -10   0  10      147.76      157.93     17.79 o 
  -9   0  10      327.74      336.07     41.44 o 
  -8   0  10      212.49      214.14     28.72 o 
  -7   0  10       16.35       15.98      8.60 o 
  -6   0  10      755.34      785.94     24.45 o 
  -5   0  10     5145.40     5307.83     87.03 o 
  -4   0  10     3006.17     3168.08     95.87 o 
  -3   0  10     4819.73     5236.46     82.23 o 
  -2   0  10        6.26       20.83      7.63 o 
  -1   0  10     1242.56     1146.91     27.16 o 
   0   0  10     9760.87     9419.58    175.52 o 
   1   0  10      114.94      110.31     13.73 o 
   2   0  10      945.77      830.79     35.10 o 
   3   0  10      118.88      119.97     15.76 o 
   4   0  10      670.28      738.93     36.11 o 
   5   0  10       53.72       45.75     16.27 o 
   6   0  10        0.41       11.18     15.76 o 
   7   0  10       98.76       78.79     21.35 o 
   8   0  10        1.75       10.67     19.82 o 
   9   0  10       44.73       19.32     21.35 o 
 -12   1  10        0.84        4.96     14.55 o 
 -11   1  10        3.96        6.86     13.30 o 
 -10   1  10       57.58       54.12     10.28 o 
  -9   1  10      254.52      272.01     18.64 o 
  -8   1  10        3.50       17.04      7.21 o 
  -7   1  10      869.30      840.34     19.06 o 
  -6   1  10       92.56      103.23      6.42 o 
  -5   1  10      425.50      484.51     11.05 o 
  -4   1  10      190.36      196.90      7.15 o 
  -3   1  10        1.48        0.87      2.71 o 
  -2   1  10       24.11       37.40      3.09 o 
  -1   1  10      799.86      854.82     15.49 o 
   0   1  10      625.07      644.55     15.28 o 
   1   1  10       94.50       89.10     10.42 o 
   2   1  10       54.71       49.31     12.20 o 
   3   1  10       65.00       60.01      9.16 o 
   4   1  10       10.27       16.77      8.63 o 
   5   1  10      268.55      270.75     19.04 o 
   6   1  10       10.17        5.97     10.96 o 
   7   1  10       14.58        7.86     12.40 o 
   8   1  10        3.59        7.62     14.02 o 
   9   1  10        2.52       12.45     15.81 o 
 -12   2  10        0.46      -13.96     13.96 o 
 -11   2  10        4.07       -5.60     13.09 o 
 -10   2  10       35.88       14.58      9.27 o 
  -9   2  10       38.31       45.33      9.39 o 
  -8   2  10      100.80      115.06      9.56 o 
  -7   2  10       27.56       44.38      6.20 o 
  -6   2  10        7.24       28.75      4.85 o 
  -5   2  10      366.40      396.24     10.21 o 
  -4   2  10     1972.27     1981.26     25.15 o 
  -3   2  10       30.91       18.38      2.89 o 
  -2   2  10      264.30      262.22      5.92 o 
  -1   2  10     1139.85     1187.57     15.72 o 
   0   2  10      615.03      694.79     13.80 o 
   1   2  10      154.15      161.20     10.65 o 
   2   2  10      121.14      122.97     10.35 o 
   3   2  10      315.97      310.36     16.85 o 
   4   2  10        4.09       -2.61      8.24 o 
   5   2  10       35.79       28.52     10.49 o 
   6   2  10       31.24       30.48     11.64 o 
   7   2  10        0.00       -0.79     11.80 o 
   8   2  10        1.54        3.32     13.24 o 
   9   2  10        3.64        3.96     15.25 o 
 -12   3  10        2.24       -1.63     14.26 o 
 -11   3  10        0.58       -6.18     12.81 o 
 -10   3  10       52.60       43.12      9.88 o 
  -9   3  10       35.77       24.72      7.62 o 
  -8   3  10        2.06       -6.84      6.84 o 
  -7   3  10       19.31       20.78      6.03 o 
  -6   3  10      216.15      226.28      9.49 o 
  -5   3  10       59.55       78.04      5.52 o 
  -4   3  10       24.44       33.97      3.93 o 
  -3   3  10     1031.31     1067.22     15.18 o 
  -2   3  10      610.52      594.38     12.66 o 
  -1   3  10      547.83      573.79      9.14 o 
   0   3  10      184.99      218.49      6.89 o 
   1   3  10        5.79        6.36      4.02 o 
   2   3  10        8.45        8.53      7.88 o 
   3   3  10      187.98      229.72     14.89 o 
   4   3  10       91.88       96.83     11.72 o 
   5   3  10      101.14       76.70     12.57 o 
   6   3  10        3.96       14.56     11.07 o 
   7   3  10        2.60        5.71     11.94 o 
   8   3  10        0.35       -5.46     13.98 o 
   9   3  10        0.43      -13.53     13.53 o 
 -12   4  10        0.80       -6.25     15.20 o 
 -11   4  10       10.94        9.17     11.20 o 
 -10   4  10       11.68        9.45      7.71 o 
  -9   4  10       18.60       19.55      7.30 o 
  -8   4  10        8.14       12.11     11.28 o 
  -7   4  10     1138.05     1193.74     22.05 o 
  -6   4  10      147.80      166.14      9.71 o 
  -5   4  10       47.51       62.73      6.13 o 
  -4   4  10       49.31       55.72      4.40 o 
  -3   4  10        1.44        7.81      2.51 o 
  -2   4  10      434.27      436.57     13.83 o 
  -1   4  10     1112.53     1233.38     30.48 o 
   0   4  10      160.41      144.01     11.18 o 
   1   4  10      375.10      393.01     15.85 o 
   2   4  10      123.58      134.71     18.30 o 
   3   4  10       13.21       15.76      7.57 o 
   4   4  10       10.45        8.62      8.67 o 
   5   4  10        3.70       -9.76      9.76 o 
   6   4  10       12.00       22.87     12.30 o 
   7   4  10      130.45      128.04     17.15 o 
   8   4  10        4.88        5.88     14.26 o 
   9   4  10       17.70       11.62     16.77 o 
 -12   5  10       36.44       39.02     22.37 o 
 -11   5  10       10.12       13.69     18.55 o 
 -10   5  10        2.97       -1.18      9.33 o 
  -9   5  10       13.60        9.00      6.96 o 
  -8   5  10      111.63      271.36     16.78 o 
  -7   5  10       10.32       31.11      6.96 o 
  -6   5  10        4.27       31.82      5.98 o 
  -5   5  10       34.22       59.75      4.31 o 
  -4   5  10       64.42       62.87      5.19 o 
  -3   5  10       51.11       48.47      4.01 o 
  -2   5  10        0.55        7.61      3.06 o 
  -1   5  10       24.07       21.31      3.72 o 
   0   5  10      337.79      355.19     40.68 o 
   1   5  10        8.31       18.26      6.20 o 
   2   5  10      152.02      121.69     10.38 o 
   3   5  10        0.01       -7.21      7.21 o 
   4   5  10        9.49        2.30      8.79 o 
   5   5  10        1.06       19.13     10.49 o 
   6   5  10       31.06       46.53     13.24 o 
   7   5  10       24.33       37.95     14.16 o 
   8   5  10        0.01      -13.09     15.25 o 
   9   5  10        9.86        5.59     21.86 o 
 -11   6  10        0.11       17.28     21.09 o 
 -10   6  10       27.19       14.69     16.01 o 
  -9   6  10        5.72       -0.25      8.29 o 
  -8   6  10       16.64       35.78      7.35 o 
  -7   6  10      144.95      152.33      9.10 o 
  -6   6  10       29.67       32.18     11.61 o 
  -5   6  10       75.46       94.81      6.69 o 
  -4   6  10      205.15      227.67      8.46 o 
  -3   6  10       33.71       46.87      4.11 o 
  -2   6  10       41.73       49.17      3.91 o 
  -1   6  10      142.91      156.92      6.45 o 
   0   6  10      224.87      229.73     13.53 o 
   1   6  10        6.57       -5.45      5.45 o 
   2   6  10        0.35        8.52      6.68 o 
   3   6  10        1.27       -3.40      7.43 o 
   4   6  10       15.48       19.09      9.53 o 
   5   6  10       59.51       61.55     16.27 o 
   6   6  10       26.21       35.90     12.81 o 
   7   6  10       27.21       32.50     14.11 o 
   8   6  10        9.30        2.21     14.16 o 
 -11   7  10        0.21       16.96     15.08 o 
 -10   7  10        1.28        9.64     13.64 o 
  -9   7  10        3.68        1.27     12.22 o 
  -8   7  10        4.12        5.24      7.67 o 
  -7   7  10        4.35        0.24      8.07 o 
  -6   7  10        0.00       -4.19      6.55 o 
  -5   7  10      172.17      159.26      8.25 o 
  -4   7  10      107.92      111.26      8.33 o 
  -3   7  10      156.17      156.77      6.49 o 
  -2   7  10      338.56      354.61      8.25 o 
  -1   7  10      143.34      148.50     10.62 o 
   0   7  10        5.30       -2.00      7.69 o 
   1   7  10        1.31        2.28      5.21 o 
   2   7  10       13.69       18.69     11.69 o 
   3   7  10        4.64       -0.08     10.42 o 
   4   7  10        4.86        6.28      8.79 o 
   5   7  10        7.72        2.54     14.74 o 
   6   7  10        0.69       -3.30     11.23 o 
   7   7  10       15.56        8.05     13.07 o 
   8   7  10        8.38      -14.04     14.04 o 
 -11   8  10        2.89        3.05     21.35 o 
 -10   8  10       18.83       20.11     26.69 o 
  -9   8  10       42.92       38.63     14.89 o 
  -8   8  10        6.74       -8.73      8.73 o 
  -7   8  10       15.46       -0.98      7.07 o 
  -6   8  10        1.23        4.18      6.54 o 
  -5   8  10        2.06        4.59      6.10 o 
  -4   8  10       67.82       75.73      6.56 o 
  -3   8  10      115.62      127.89      6.36 o 
  -2   8  10      100.19       86.45      8.88 o 
  -1   8  10      135.98      124.50     10.27 o 
   0   8  10      145.82      137.75     12.96 o 
   1   8  10       14.91       -2.13      9.30 o 
   2   8  10        0.31      -12.36     16.97 o 
   3   8  10       27.99       22.63     11.18 o 
   4   8  10        8.71        7.88      9.12 o 
   5   8  10       22.09       29.76     11.69 o 
   6   8  10        0.25       -4.18     11.35 o 
   7   8  10        9.99        8.64     17.28 o 
 -10   9  10        8.72       37.33     15.99 o 
  -9   9  10       16.40       15.61     14.55 o 
  -8   9  10       20.20       38.21     14.00 o 
  -7   9  10        3.92        9.13      8.88 o 
  -6   9  10       12.37        8.85      8.74 o 
  -5   9  10       31.01       28.77      8.26 o 
  -4   9  10      233.93      225.26      9.84 o 
  -3   9  10       33.14       55.34      6.10 o 
  -2   9  10       13.21       11.74      6.65 o 
  -1   9  10      112.70      133.24     11.16 o 
   0   9  10        0.68       39.57     10.71 o 
   1   9  10       49.97       39.23     11.66 o 
   2   9  10        6.56        7.96      6.76 o 
   3   9  10        0.23      -10.00     10.00 o 
   4   9  10        4.11        0.31      8.01 o 
   5   9  10       12.54        3.05     12.71 o 
   6   9  10        9.47       10.67     15.76 o 
   7   9  10        0.56      -15.76     15.76 o 
  -9  10  10       85.08       91.47     18.32 o 
  -8  10  10       27.00        9.51     26.43 o 
  -7  10  10        5.71        5.31     12.40 o 
  -6  10  10       59.08       53.42     10.01 o 
  -5  10  10      153.52      129.19     12.36 o 
  -4  10  10       24.53       19.97      7.74 o 
  -3  10  10        4.74       -8.95      8.95 o 
  -2  10  10       20.96       24.42     10.00 o 
  -1  10  10      133.16      122.75     17.00 o 
   0  10  10      418.86      398.61     34.57 o 
   1  10  10        6.77       14.23     18.81 o 
   2  10  10      107.01       76.25     23.89 o 
   3  10  10        0.74       -4.60      8.54 o 
   4  10  10       11.27       32.02     10.82 o 
   5  10  10       33.08       34.96     24.40 o 
   6  10  10       14.49       10.64     27.70 o 
  -8  11  10       17.24      -18.30     18.30 o 
  -7  11  10        5.99       -8.19     13.72 o 
  -6  11  10        2.20       11.20     17.28 o 
  -5  11  10      130.77      107.83     16.13 o 
  -4  11  10        3.29       -6.25      7.00 o 
  -3  11  10       27.68       22.47     12.84 o 
  -2  11  10      210.19      164.36     14.23 o 
  -1  11  10       15.35       25.54     13.75 o 
   0  11  10        2.31       -9.15     17.28 o 
   1  11  10        0.50       18.30     18.30 o 
   2  11  10        6.98       -2.54     18.81 o 
   3  11  10       38.80       32.16      9.66 o 
   4  11  10       14.81        5.71     10.36 o 
   5  11  10       11.65       10.90     12.54 o 
  -7  12  10        8.39       -9.63     13.64 o 
  -6  12  10       11.26       14.52     14.11 o 
  -5  12  10       26.68       33.56     13.96 o 
  -4  12  10        2.43       -7.74     10.42 o 
  -3  12  10        0.49       -2.79     10.16 o 
  -2  12  10       12.94       11.81     10.62 o 
  -1  12  10       18.60       31.52     10.81 o 
   0  12  10        7.14       32.02     19.82 o 
   1  12  10       24.89       59.47     22.37 o 
   2  12  10        5.57       21.86     21.35 o 
   3  12  10       31.98       39.14     24.40 o 
   4  12  10        1.33       -9.15     23.89 o 
  -6  13  10        1.04        4.61     14.39 o 
  -5  13  10        0.26       -5.88     13.75 o 
  -4  13  10        1.04      -11.21     12.23 o 
  -3  13  10       15.66       10.31     11.49 o 
  -2  13  10       22.72       16.29     11.38 o 
  -1  13  10        6.04       21.33     11.41 o 
   0  13  10       79.90      126.06     26.43 o 
   1  13  10        1.83       -2.03     19.32 o 
   2  13  10        4.89       55.40     25.92 o 
   3  13  10        3.46        9.66     23.38 o 
  -4  14  10        0.65      -18.30     18.30 o 
  -3  14  10        0.20        2.21     11.74 o 
  -2  14  10       39.82       33.28     12.77 o 
  -1  14  10        6.56       -4.16     11.88 o 
   0  14  10       10.13       34.06     21.35 o 
   1  14  10       11.22       12.71     21.86 o 
 -12   1  11        0.15       -0.10     14.36 o 
 -11   1  11        1.43       -5.26      9.20 o 
 -10   1  11        4.81        8.97      9.12 o 
  -9   1  11      607.31      604.37     24.44 o 
  -8   1  11      646.89      587.10     17.41 o 
  -7   1  11       70.47      103.98      7.04 o 
  -6   1  11        0.05        2.86      4.33 o 
  -5   1  11      764.86      877.53     15.67 o 
  -4   1  11      115.42      111.63      7.09 o 
  -3   1  11      817.56      918.70     13.76 o 
  -2   1  11       24.59       16.61      2.96 o 
  -1   1  11       57.79       69.17      5.13 o 
   0   1  11     1064.68     1050.36     21.87 o 
   1   1  11      115.72       95.11      9.69 o 
   2   1  11       77.05       69.57     10.17 o 
   3   1  11      350.41      345.23     18.13 o 
   4   1  11      346.38      327.90     19.04 o 
   5   1  11      246.20      299.94     20.31 o 
   6   1  11       32.57       28.70     12.20 o 
   7   1  11        4.19       -8.12     12.04 o 
   8   1  11        5.09       12.63     15.76 o 
   9   1  11       11.61        9.39     15.63 o 
 -12   2  11        1.74        2.22     18.04 o 
 -11   2  11       28.94       18.81      9.88 o 
 -10   2  11       14.24       15.44      8.97 o 
  -9   2  11       27.55       34.54      8.81 o 
  -8   2  11      138.63      115.85      8.70 o 
  -7   2  11        0.41       17.41      5.53 o 
  -6   2  11      787.05      783.41     15.40 o 
  -5   2  11     1904.31     1965.36     28.43 o 
  -4   2  11       80.96       84.66      4.78 o 
  -3   2  11      313.14      340.98      7.27 o 
  -2   2  11      198.71      215.51      6.85 o 
  -1   2  11      976.25     1021.55     17.87 o 
   0   2  11       69.90       72.38      8.82 o 
   1   2  11      597.05      618.16     18.40 o 
   2   2  11       67.89       65.62     14.49 o 
   3   2  11       21.49       23.70      8.40 o 
   4   2  11       28.32       29.05     10.35 o 
   5   2  11       58.64       60.63     12.37 o 
   6   2  11        7.49        6.42     11.32 o 
   7   2  11        1.09       -7.49     11.80 o 
   8   2  11        4.61        0.00     13.66 o 
   9   2  11        3.96       11.35     15.80 o 
 -12   3  11       11.93        3.40     11.82 o 
 -11   3  11       20.47       21.58     12.65 o 
 -10   3  11        4.77       20.75      8.10 o 
  -9   3  11       94.47      105.17      9.21 o 
  -8   3  11        0.03       -6.07      6.07 o 
  -7   3  11       70.56       65.94     12.29 o 
  -6   3  11      207.81      199.06      9.44 o 
  -5   3  11      218.57      185.29      8.07 o 
  -4   3  11      282.16      266.24      7.54 o 
  -3   3  11       14.75       21.76      3.33 o 
  -2   3  11       98.48      134.58      5.13 o 
  -1   3  11       60.27       73.73      3.71 o 
   0   3  11       74.24       67.11      4.44 o 
   1   3  11      128.10      143.48      8.28 o 
   2   3  11        3.76       -4.53      4.53 o 
   3   3  11       86.48       78.98     10.41 o 
   4   3  11      292.70      292.53     18.81 o 
   5   3  11       18.62       17.49     10.85 o 
   6   3  11        0.22      -10.85     10.85 o 
   7   3  11       51.53       50.48     14.84 o 
   8   3  11        1.74        0.20     14.62 o 
   9   3  11        0.06      -15.02     15.02 o 
 -12   4  11       13.11       12.54     27.96 o 
 -11   4  11       26.71       23.89     11.47 o 
 -10   4  11        7.37        7.27      7.64 o 
  -9   4  11        0.24        3.48      6.90 o 
  -8   4  11      233.04      218.35     11.16 o 
  -7   4  11      798.69      870.86     20.73 o 
  -6   4  11     1508.41     1431.52     23.57 o 
  -5   4  11      304.70      279.39      9.24 o 
  -4   4  11      299.85      288.18      7.63 o 
  -3   4  11      129.17      115.79      4.74 o 
  -2   4  11     1573.69     1549.16     41.20 o 
  -1   4  11        4.01       -3.50      3.50 o 
   0   4  11      552.87      530.63     42.46 o 
   1   4  11        7.80        2.78      5.85 o 
   2   4  11        2.63       -2.63      4.20 o 
   3   4  11       75.69       74.45      7.48 o 
   4   4  11        1.44        4.81      9.12 o 
   5   4  11       21.65       26.49     11.11 o 
   6   4  11       63.50       90.59     14.66 o 
   7   4  11       31.30       46.90     17.28 o 
   8   4  11       41.44       26.39     19.32 o 
 -12   5  11       14.06       45.81     17.07 o 
 -11   5  11       35.55       59.40     16.13 o 
 -10   5  11       62.89       80.33      9.38 o 
  -9   5  11       20.14       16.14      7.24 o 
  -8   5  11      134.13      160.41     12.89 o 
  -7   5  11      259.22      296.48     12.17 o 
  -6   5  11      358.33      366.73     10.44 o 
  -5   5  11     1580.41     1540.27     21.61 o 
  -4   5  11      102.73      105.35      6.19 o 
  -3   5  11     1041.81     1049.25     24.84 o 
  -2   5  11        9.29        7.13      3.20 o 
  -1   5  11       95.18      107.33      8.07 o 
   0   5  11        0.72        8.28      5.98 o 
   1   5  11       10.99        0.80      7.88 o 
   2   5  11       53.59       43.39      8.54 o 
   3   5  11       55.83       40.42      9.53 o 
   4   5  11       17.16        8.33     11.95 o 
   5   5  11      246.06      311.74     20.88 o 
   6   5  11      275.41      338.14     22.93 o 
   7   5  11       20.40       14.33     14.04 o 
   8   5  11       31.06       -7.47     15.34 o 
 -11   6  11       10.54       22.37     15.20 o 
 -10   6  11        2.07        5.37     16.01 o 
  -9   6  11       22.53       24.51      8.71 o 
  -8   6  11      520.59      507.97     17.14 o 
  -7   6  11      114.39      110.93      8.39 o 
  -6   6  11       16.94       13.55     10.10 o 
  -5   6  11      714.81      682.61     14.81 o 
  -4   6  11      176.74      175.62      7.98 o 
  -3   6  11      106.96      107.44      6.55 o 
  -2   6  11      256.92      247.58     12.16 o 
  -1   6  11        2.30       -3.29      3.29 o 
   0   6  11      150.61      155.84      9.42 o 
   1   6  11        3.88       -7.62      7.62 o 
   2   6  11       44.03       37.03      8.37 o 
   3   6  11       32.84       17.32      8.67 o 
   4   6  11        0.74       -5.08      9.02 o 
   5   6  11        0.91        0.05     10.62 o 
   6   6  11       82.99       83.55     14.53 o 
   7   6  11       81.30       70.74     15.48 o 
   8   6  11        2.08      -13.42     13.42 o 
 -11   7  11        2.81       -4.77     14.68 o 
 -10   7  11        0.07        1.65     13.45 o 
  -9   7  11        0.05       -4.42      7.96 o 
  -8   7  11       41.76       44.06      8.90 o 
  -7   7  11      147.95      129.13     10.29 o 
  -6   7  11       35.10       27.75      7.44 o 
  -5   7  11      477.11      480.88     13.18 o 
  -4   7  11       92.31      112.86      7.16 o 
  -3   7  11        9.18        5.34      3.82 o 
  -2   7  11      179.23      167.63      6.55 o 
  -1   7  11       23.94        9.78      5.39 o 
   0   7  11       15.29       19.73      5.86 o 
   1   7  11       43.96       46.61      6.90 o 
   2   7  11       27.86       21.64      7.90 o 
   3   7  11       25.95       23.24     11.95 o 
   4   7  11       14.18        1.64      8.91 o 
   5   7  11        3.97       13.01     13.22 o 
   6   7  11        7.85       -9.19     11.72 o 
   7   7  11        2.46       17.88     18.04 o 
 -10   8  11        1.04       22.80     14.72 o 
  -9   8  11        4.61        0.56     13.09 o 
  -8   8  11        0.02        6.81      9.54 o 
  -7   8  11        1.02       -1.00      7.01 o 
  -6   8  11       83.46       88.60      8.93 o 
  -5   8  11       51.48       51.22      7.30 o 
  -4   8  11       64.20       70.94      7.20 o 
  -3   8  11      111.11      109.85      5.96 o 
  -2   8  11       33.26       37.68      5.27 o 
  -1   8  11        1.40       -7.29      7.29 o 
   0   8  11      222.45      215.79     16.73 o 
   1   8  11      293.10      309.07     28.75 o 
   2   8  11        6.36       -8.03      8.03 o 
   3   8  11        0.11       -5.49      7.61 o 
   4   8  11        1.68       -8.74      8.74 o 
   5   8  11       11.44       11.04     16.27 o 
   6   8  11       11.74       -0.63     12.71 o 
   7   8  11       17.67        2.54     16.77 o 
 -10   9  11       35.42       64.47     17.43 o 
  -9   9  11        0.55       25.07     14.84 o 
  -8   9  11       60.34       64.95     11.21 o 
  -7   9  11       21.99       20.78      9.47 o 
  -6   9  11        0.39        5.97      8.45 o 
  -5   9  11       24.57       14.31      7.87 o 
  -4   9  11       90.24      101.07      7.55 o 
  -3   9  11      111.79      156.07     11.44 o 
  -2   9  11      127.10       99.61      8.99 o 
  -1   9  11        8.77       21.48      8.70 o 
   0   9  11      407.54      450.85     31.01 o 
   1   9  11       18.75        1.31     10.71 o 
   2   9  11       27.65       21.79      8.37 o 
   3   9  11        7.96        6.71      7.57 o 
   4   9  11       27.89       25.70      9.14 o 
   5   9  11        0.16        6.61     13.72 o 
   6   9  11        4.83       19.82     16.27 o 
  -9  10  11       51.04       59.98     17.25 o 
  -8  10  11        4.71       17.70     14.32 o 
  -7  10  11        0.22       -3.75      9.13 o 
  -6  10  11       17.76       12.05      8.94 o 
  -5  10  11        1.95        9.65      8.23 o 
  -4  10  11       13.03       17.62      7.27 o 
  -3  10  11       60.13       49.37     10.70 o 
  -2  10  11      202.75      165.71     13.61 o 
  -1  10  11      173.14      174.90     18.32 o 
   0  10  11       20.52       62.52     21.35 o 
   1  10  11       14.93        4.57     18.81 o 
   2  10  11       50.14       73.71     22.87 o 
   3  10  11       61.77       43.34     10.58 o 
   4  10  11        0.00       -4.09      9.96 o 
   5  10  11       13.24        7.25     12.36 o 
   6  10  11       22.30       12.44     20.08 o 
  -8  11  11        0.73      -14.19     14.19 o 
  -7  11  11        4.78      -12.40     13.45 o 
  -6  11  11       19.05       17.79     13.39 o 
  -5  11  11        8.38       20.55      9.03 o 
  -4  11  11        2.25       -8.51      8.51 o 
  -3  11  11       13.17        6.31     10.63 o 
  -2  11  11      145.75      211.87     24.42 o 
  -1  11  11       21.70       46.62     11.50 o 
   0  11  11       17.98       40.16     20.84 o 
   1  11  11        0.00       -7.12     17.79 o 
   2  11  11       13.54       22.37     20.33 o 
   3  11  11        0.05        2.24      8.80 o 
   4  11  11        5.27       -5.94     12.71 o 
   5  11  11        3.34       15.25     12.36 o 
  -7  12  11        0.88       -5.34     24.91 o 
  -6  12  11        0.26        3.24     13.96 o 
  -5  12  11        0.94       15.06     13.64 o 
  -4  12  11       11.48        9.47     13.13 o 
  -3  12  11       58.31       60.19     13.13 o 
  -2  12  11        4.39       17.64     10.89 o 
  -1  12  11       16.51       32.42     11.36 o 
   0  12  11       16.21       19.82     19.32 o 
   1  12  11       10.14       17.28     19.32 o 
   2  12  11        2.42      -18.30     18.30 o 
   3  12  11        2.51       -8.13     20.84 o 
   4  12  11        0.24      -12.20     23.38 o 
  -6  13  11        0.03      -15.76     15.76 o 
  -5  13  11        5.34        2.14     14.47 o 
  -4  13  11       51.14       40.86     13.17 o 
  -3  13  11       44.68       17.53     12.15 o 
  -2  13  11       33.67       29.55     12.08 o 
  -1  13  11        4.67       20.23     13.60 o 
   0  13  11        9.88       70.65     24.40 o 
   1  13  11        0.29      -16.77     18.30 o 
   2  13  11        1.24        8.64     21.86 o 
  -3  14  11        0.04       10.09     12.54 o 
  -2  14  11        0.96       15.29     14.15 o 
  -1  14  11       28.88       13.09     14.19 o 
   0  14  11        7.49       13.72     19.82 o 
 -12   0  12        0.20      -19.32     19.32 o 
 -11   0  12        6.98       14.31     13.45 o 
 -10   0  12     1150.76      965.96     34.89 o 
  -9   0  12        4.09       24.65     17.79 o 
  -8   0  12     1466.67     1472.62     40.65 o 
  -7   0  12       73.54       54.27      7.46 o 
  -6   0  12        8.46       -1.02      7.19 o 
  -5   0  12      362.33      387.93     16.90 o 
  -4   0  12      211.95      255.55     18.30 o 
  -3   0  12     2144.02     2301.48     50.18 o 
  -2   0  12      159.54      155.18      7.95 o 
  -1   0  12     7902.84     7956.93    150.52 o 
   0   0  12     4102.46     4368.55     86.58 o 
   1   0  12      157.39      140.31     15.76 o 
   2   0  12      107.19       84.39     15.25 o 
   3   0  12        2.98        2.03     11.69 o 
   4   0  12      904.49      902.79     43.23 o 
   5   0  12       46.60       28.47     16.27 o 
   6   0  12        0.08      -10.17     15.76 o 
   7   0  12       27.45       24.91     19.82 o 
   8   0  12       62.99       70.66     23.89 o 
   9   0  12        3.09       14.74     23.38 o 
 -12   1  12        0.37       -1.81     14.47 o 
 -11   1  12       18.78        1.77      9.38 o 
 -10   1  12       30.21       57.16     10.20 o 
  -9   1  12      219.12      368.80     16.32 o 
  -8   1  12      299.22      362.35     13.33 o 
  -7   1  12      190.77      186.31      9.06 o 
  -6   1  12      519.00      525.11     12.30 o 
  -5   1  12      159.56      178.87      7.80 o 
  -4   1  12      121.17      117.74      7.00 o 
  -3   1  12        7.23        7.32      3.41 o 
  -2   1  12      639.52      680.37     11.43 o 
  -1   1  12      526.63      513.07     12.53 o 
   0   1  12     1961.95     1988.23     31.10 o 
   1   1  12      321.63      313.06     12.53 o 
   2   1  12       24.04       17.62     10.17 o 
   3   1  12      191.24      158.75     14.23 o 
   4   1  12       39.31       26.28     10.77 o 
   5   1  12        5.85        0.71     10.56 o 
   6   1  12        3.93      -10.35     11.18 o 
   7   1  12        2.51      -11.69     12.58 o 
   8   1  12       12.74        7.62     14.74 o 
 -12   2  12       22.88        1.46     14.72 o 
 -11   2  12       18.95       11.57      8.51 o 
 -10   2  12       97.23      105.96      9.86 o 
  -9   2  12        0.19       23.63      7.53 o 
  -8   2  12       78.47       94.98      8.27 o 
  -7   2  12      540.95      520.28     13.73 o 
  -6   2  12       44.71       45.37      5.60 o 
  -5   2  12      829.32      907.65     16.37 o 
  -4   2  12      167.96      140.09      6.02 o 
  -3   2  12      836.76      841.39     14.54 o 
  -2   2  12       40.45       31.74      3.90 o 
  -1   2  12        3.80        5.11      3.82 o 
   0   2  12       16.30       13.86      4.85 o 
   1   2  12      432.71      472.03     14.28 o 
   2   2  12      390.72      435.51     18.65 o 
   3   2  12       69.38       80.20     11.07 o 
   4   2  12        1.94       -9.26      9.26 o 
   5   2  12       15.74        7.76     10.92 o 
   6   2  12       20.56       14.49     12.22 o 
   7   2  12        1.55      -11.87     22.87 o 
   8   2  12        0.37       -4.68     15.50 o 
 -12   3  12       24.44       25.68     15.77 o 
 -11   3  12       99.06      100.99     11.73 o 
 -10   3  12      234.20      270.03     19.89 o 
  -9   3  12        5.49       21.31      7.31 o 
  -8   3  12      260.50      229.85     11.21 o 
  -7   3  12      489.44      452.26     14.67 o 
  -6   3  12       36.37       44.07      5.78 o 
  -5   3  12       69.11       67.33      5.60 o 
  -4   3  12      430.34      420.72      9.37 o 
  -3   3  12       18.24        9.37      3.24 o 
  -2   3  12      936.69      977.38     15.59 o 
  -1   3  12        8.85       -1.02      3.59 o 
   0   3  12        3.85        8.54      4.31 o 
   1   3  12       47.83       30.46      5.52 o 
   2   3  12       12.65        3.10      5.14 o 
   3   3  12      112.88      123.83     12.08 o 
   4   3  12       98.73       99.98     13.24 o 
   5   3  12        7.30        6.94     11.22 o 
   6   3  12        5.90      -11.58     11.58 o 
   7   3  12        0.63       -5.90     13.39 o 
   8   3  12        7.02       -7.00     14.39 o 
 -12   4  12        7.39       12.70     26.18 o 
 -11   4  12       20.23       40.02      9.13 o 
 -10   4  12        0.23        2.19      7.55 o 
  -9   4  12        0.05        5.76      6.89 o 
  -8   4  12      228.67      232.49     11.75 o 
  -7   4  12      428.68      552.48     15.14 o 
  -6   4  12        0.35       44.39      6.81 o 
  -5   4  12      206.55      196.05     10.34 o 
  -4   4  12       48.15       35.24      4.01 o 
  -3   4  12       89.47       99.72      4.82 o 
  -2   4  12       24.28       36.54      4.13 o 
  -1   4  12        0.00       -1.50      3.45 o 
   0   4  12       28.08       21.51      6.72 o 
   1   4  12        0.07       -6.86      6.86 o 
   2   4  12      104.25       98.94     10.62 o 
   3   4  12       39.56       33.50      6.87 o 
   4   4  12      140.00      136.39     14.16 o 
   5   4  12        0.05       -6.60     10.49 o 
   6   4  12       54.58       39.67     13.53 o 
   7   4  12        2.74       -5.88     13.53 o 
   8   4  12        0.48      -16.87     18.04 o 
 -12   5  12        7.86       28.78     26.18 o 
 -11   5  12       49.42       84.49     16.79 o 
 -10   5  12       44.15       44.23      9.90 o 
  -9   5  12        6.35        4.00      6.93 o 
  -8   5  12        0.36       31.03      7.19 o 
  -7   5  12      378.22      454.99     14.12 o 
  -6   5  12        8.80       39.65      6.66 o 
  -5   5  12      309.73      348.06     10.65 o 
  -4   5  12       23.99       18.47      4.91 o 
  -3   5  12      265.02      246.96      8.83 o 
  -2   5  12       31.53       27.75      5.02 o 
  -1   5  12       45.96       66.03      6.82 o 
   0   5  12      338.02      307.02     14.76 o 
   1   5  12        6.31       -0.12      6.61 o 
   2   5  12        0.92       -7.69      7.69 o 
   3   5  12       91.30       94.27     11.85 o 
   4   5  12        7.78        2.09      9.65 o 
   5   5  12       25.35       22.57     11.97 o 
   6   5  12        5.27       43.07     13.80 o 
   7   5  12       12.12       31.90     14.98 o 
   8   5  12       31.67       43.21     16.84 o 
 -11   6  12       16.00       27.12     15.97 o 
 -10   6  12        5.56        9.29      9.02 o 
  -9   6  12        0.98        4.75      8.14 o 
  -8   6  12       72.39       94.20      9.81 o 
  -7   6  12        2.93        2.17      7.56 o 
  -6   6  12       47.72       69.17      7.07 o 
  -5   6  12      888.04      901.43     25.80 o 
  -4   6  12       76.19       81.01      6.14 o 
  -3   6  12        0.02       -3.37      3.37 o 
  -2   6  12      135.68      133.33      6.14 o 
  -1   6  12       73.54       78.49      5.79 o 
   0   6  12        0.82       -4.79      6.10 o 
   1   6  12       10.41        1.25      8.39 o 
   2   6  12      118.47      111.21     11.24 o 
   3   6  12       16.61        5.96      8.65 o 
   4   6  12       44.79       48.29     11.48 o 
   5   6  12        1.98       -6.44     17.54 o 
   6   6  12        7.97        4.29     12.21 o 
   7   6  12        1.64        9.33     13.92 o 
 -11   7  12        0.00        3.17     15.04 o 
 -10   7  12       40.97       62.14     15.56 o 
  -9   7  12       53.71       67.18     10.05 o 
  -8   7  12        3.21       -1.75      7.45 o 
  -7   7  12       67.81       74.70      9.05 o 
  -6   7  12       95.75      103.25      9.23 o 
  -5   7  12       46.50       52.08      7.63 o 
  -4   7  12      774.40      743.24     20.50 o 
  -3   7  12        9.41       -0.08      4.22 o 
  -2   7  12       19.49       21.45      4.11 o 
  -1   7  12        3.09       -3.86      3.86 o 
   0   7  12       25.43       30.79      6.51 o 
   1   7  12       45.59       38.91      7.80 o 
   2   7  12        0.07       -7.23      7.23 o 
   3   7  12        0.44       -7.99      7.99 o 
   4   7  12        6.50       11.95      9.68 o 
   5   7  12        1.33        3.10     12.20 o 
   6   7  12        0.03       -7.20     12.03 o 
   7   7  12       11.82       11.96     14.41 o 
 -10   8  12        1.24        7.82     14.32 o 
  -9   8  12        1.80        6.12     10.09 o 
  -8   8  12       15.47       15.46      9.50 o 
  -7   8  12        2.09       -6.54      6.54 o 
  -6   8  12        3.16       17.35      7.24 o 
  -5   8  12       11.40       23.53      8.11 o 
  -4   8  12      174.34      182.90     10.64 o 
  -3   8  12       14.28       21.53      5.52 o 
  -2   8  12      226.34      205.60     12.79 o 
  -1   8  12        0.52       -1.27      8.90 o 
   0   8  12       24.55       30.18      6.76 o 
   1   8  12        1.51       -5.46      9.67 o 
   2   8  12        0.23      -10.66     10.66 o 
   3   8  12       23.41       20.74      9.12 o 
   4   8  12       16.33        2.58      9.59 o 
   5   8  12        8.93        6.43     11.35 o 
   6   8  12        1.21       -5.92     11.75 o 
   7   8  12        5.69       20.33     18.81 o 
 -10   9  12        2.54        8.48     14.76 o 
  -9   9  12      108.08      115.05     18.49 o 
  -8   9  12       15.73       24.00     10.32 o 
  -7   9  12       39.34       41.27     11.64 o 
  -6   9  12       73.43       67.39     10.09 o 
  -5   9  12        0.06       -6.43      6.43 o 
  -4   9  12      399.04      409.04     12.69 o 
  -3   9  12       40.24       59.15      6.47 o 
  -2   9  12       83.75       81.22      8.96 o 
  -1   9  12        7.98       16.94     10.85 o 
   0   9  12      424.72      476.86     23.46 o 
   1   9  12      117.57      100.35      9.31 o 
   2   9  12        6.64       -6.96      6.96 o 
   3   9  12       41.39       26.60      8.53 o 
   4   9  12        6.13       -5.29      9.08 o 
   5   9  12       14.73        7.12     14.23 o 
   6   9  12        5.82       11.18     16.27 o 
  -9  10  12       37.67       42.19     16.53 o 
  -8  10  12       14.83       21.26     14.91 o 
  -7  10  12        1.75        7.20      9.48 o 
  -6  10  12       25.91       21.40      9.47 o 
  -5  10  12        8.82       17.38      8.59 o 
  -4  10  12        6.66        7.50      8.25 o 
  -3  10  12       23.10       39.18     10.72 o 
  -2  10  12       47.63       68.94     11.78 o 
  -1  10  12      825.34      810.11     45.26 o 
   0  10  12       45.74       82.86     22.37 o 
   1  10  12        1.02       17.79     19.32 o 
   2  10  12        7.99        8.62      8.72 o 
   3  10  12        0.62        1.68     23.38 o 
   4  10  12       54.80       52.20     12.36 o 
   5  10  12        5.40        1.52     11.62 o 
  -8  11  12       13.06       18.30     15.10 o 
  -7  11  12        4.39       -7.14     13.47 o 
  -6  11  12        4.52        3.98      8.93 o 
  -5  11  12       24.45       20.42      9.04 o 
  -4  11  12        1.77        8.75      7.33 o 
  -3  11  12       16.04       18.72     11.96 o 
  -2  11  12      114.12      134.20     13.87 o 
  -1  11  12       43.74       58.86     19.82 o 
   0  11  12       74.04       69.13     22.37 o 
   1  11  12       19.24        4.07     18.81 o 
   2  11  12        0.20       -2.03     18.81 o 
   3  11  12        1.11      -15.76     20.33 o 
   4  11  12        0.77        2.79     24.91 o 
  -7  12  12        3.22      -17.79     17.79 o 
  -6  12  12       11.14        4.07     17.79 o 
  -5  12  12        0.58       14.17     17.28 o 
  -4  12  12        1.80       -1.61     10.81 o 
  -3  12  12       68.59       47.07     12.27 o 
  -2  12  12       18.76       22.75     11.12 o 
  -1  12  12       51.17       69.89     14.84 o 
   0  12  12        3.69       -4.07     18.30 o 
   1  12  12       10.46       31.51     19.32 o 
   2  12  12       18.46        4.07     21.35 o 
   3  12  12        0.27       15.25     22.87 o 
  -6  13  12       12.84        7.12     22.87 o 
  -5  13  12       11.64       -2.76     17.03 o 
  -4  13  12       12.44       39.28     23.89 o 
  -3  13  12       37.36       37.91     13.30 o 
  -2  13  12        5.08        9.10     11.72 o 
  -1  13  12       40.26       31.57     13.81 o 
   0  13  12        0.21        8.13     19.82 o 
   1  13  12        2.30        5.59     20.33 o 
  -2  14  12        8.25        5.30     15.86 o 
 -12   1  13       14.86       10.32     10.41 o 
 -11   1  13        4.07        6.25      9.57 o 
 -10   1  13      463.13      431.92     20.26 o 
  -9   1  13      932.74      937.04     20.63 o 
  -8   1  13       67.04       88.30      8.50 o 
  -7   1  13       99.88      104.05      7.19 o 
  -6   1  13        0.28        4.01      4.28 o 
  -5   1  13       11.42        9.66      4.03 o 
  -4   1  13      442.85      456.39     12.49 o 
  -3   1  13      167.41      162.23      6.82 o 
  -2   1  13      105.54      103.58      6.38 o 
  -1   1  13       13.55       21.64      4.76 o 
   0   1  13      108.64      112.88      7.10 o 
   1   1  13      313.13      323.00     13.29 o 
   2   1  13       98.20      115.37     11.85 o 
   3   1  13        1.29       -5.53      8.90 o 
   4   1  13        3.78       -7.61     10.04 o 
   5   1  13        5.40      -11.44     11.44 o 
   6   1  13        2.77      -11.18     11.28 o 
   7   1  13        9.95       10.98     13.83 o 
   8   1  13        0.89      -14.53     14.53 o 
 -12   2  13       36.69       26.39     15.77 o 
 -11   2  13        0.24        1.38      9.47 o 
 -10   2  13       98.48      124.58     10.02 o 
  -9   2  13      391.17      391.41     14.38 o 
  -8   2  13       11.46       13.30      6.56 o 
  -7   2  13      378.25      358.79     12.06 o 
  -6   2  13       17.03        7.50      4.87 o 
  -5   2  13       93.50       80.21      6.62 o 
  -4   2  13       35.10       25.60      4.44 o 
  -3   2  13      867.75      828.25     16.56 o 
  -2   2  13      380.65      352.70      9.26 o 
  -1   2  13      117.64      113.47     12.91 o 
   0   2  13       45.47       49.99      6.20 o 
   1   2  13        1.38        5.26      5.22 o 
   2   2  13        6.18       12.00      8.08 o 
   3   2  13      148.68      127.06     20.33 o 
   4   2  13        0.00       -9.76      9.76 o 
   5   2  13       25.04        6.20     11.35 o 
   6   2  13        0.96       -2.03     11.80 o 
   7   2  13        0.10       -8.95     13.19 o 
   8   2  13        5.60       -8.82     15.08 o 
 -12   3  13        2.20       20.26     15.56 o 
 -11   3  13       30.06       33.99      9.08 o 
 -10   3  13      179.95      190.05     11.57 o 
  -9   3  13      304.09      281.62     12.73 o 
  -8   3  13        1.82       31.09      7.07 o 
  -7   3  13      361.14      422.58     13.30 o 
  -6   3  13        0.50       -3.00      4.91 o 
  -5   3  13      179.72      165.77      7.84 o 
  -4   3  13        2.09       -3.91      3.91 o 
  -3   3  13        7.74        2.72      3.53 o 
  -2   3  13       17.45       19.40      3.62 o 
  -1   3  13      422.69      428.94     13.36 o 
   0   3  13      427.14      420.18     13.06 o 
   1   3  13      269.98      272.47     15.57 o 
   2   3  13        4.97        0.19      5.63 o 
   3   3  13      125.07      114.77     13.73 o 
   4   3  13        0.87       -3.09      9.89 o 
   5   3  13       45.59       48.90     17.03 o 
   6   3  13        7.39       -4.18     12.37 o 
   7   3  13        3.71      -13.17     13.17 o 
   8   3  13        2.54       -3.30     15.34 o 
 -12   4  13      156.22      124.54     29.48 o 
 -11   4  13       65.74       92.45     11.90 o 
 -10   4  13        0.01       13.54      7.65 o 
  -9   4  13       43.57       32.48      7.67 o 
  -8   4  13       68.55       73.82      8.19 o 
  -7   4  13     1794.94     1867.24     29.93 o 
  -6   4  13        0.79       11.73      5.71 o 
  -5   4  13       93.47       99.12      7.47 o 
  -4   4  13      190.23      168.18      6.80 o 
  -3   4  13      204.91      202.24      6.93 o 
  -2   4  13      160.30      159.39      6.93 o 
  -1   4  13      220.57      205.35     10.95 o 
   0   4  13      155.23      160.94     11.94 o 
   1   4  13        1.25       -6.95      6.95 o 
   2   4  13      225.28      211.97     17.37 o 
   3   4  13       24.09       22.16      6.95 o 
   4   4  13      113.17       87.37     13.39 o 
   5   4  13       28.45       14.81     12.21 o 
   6   4  13       58.63       72.18     15.39 o 
   7   4  13        1.19       15.10     14.76 o 
   8   4  13       10.15       20.21     16.84 o 
 -12   5  13        0.97       36.09     24.91 o 
 -11   5  13       62.56       94.88     12.25 o 
 -10   5  13        0.21        7.28      9.01 o 
  -9   5  13        1.44        2.17      6.77 o 
  -8   5  13      570.08      510.03     15.13 o 
  -7   5  13     2071.77     2092.40     36.21 o 
  -6   5  13     1049.78      998.55     19.83 o 
  -5   5  13        5.45        1.89      4.92 o 
  -4   5  13       73.24       64.33      8.57 o 
  -3   5  13       30.54       29.15      4.18 o 
  -2   5  13      826.79      845.37     20.44 o 
  -1   5  13      179.86      139.62     17.45 o 
   0   5  13       11.48        7.19      7.08 o 
   1   5  13      799.77      829.75     26.13 o 
   2   5  13      254.74      219.52     16.78 o 
   3   5  13       20.39       12.03      9.53 o 
   4   5  13       14.34        1.91     11.18 o 
   5   5  13        3.89       -0.98     11.60 o 
   6   5  13       46.44       54.06     14.90 o 
   7   5  13      121.04      134.74     19.32 o 
 -11   6  13       17.71       27.92     15.41 o 
 -10   6  13       39.23       37.47     10.01 o 
  -9   6  13       26.14       20.50      8.63 o 
  -8   6  13       27.77       31.37      8.81 o 
  -7   6  13        0.39        8.65      7.54 o 
  -6   6  13      743.70      738.56     23.20 o 
  -5   6  13       20.57       20.40      8.97 o 
  -4   6  13      241.83      207.79      7.86 o 
  -3   6  13       39.34       40.01      7.02 o 
  -2   6  13      122.40      119.61      7.18 o 
  -1   6  13      211.87      199.73     10.00 o 
   0   6  13      126.34      106.81     10.26 o 
   1   6  13        4.42        7.02      7.52 o 
   2   6  13      141.73      126.38     12.31 o 
   3   6  13       11.20        2.62      9.12 o 
   4   6  13        0.60       -4.06     10.13 o 
   5   6  13       24.89       26.53     12.31 o 
   6   6  13        3.64       13.29     13.42 o 
   7   6  13       20.43       52.98     16.48 o 
 -11   7  13        0.21       12.99     15.51 o 
 -10   7  13       39.96       35.95     11.92 o 
  -9   7  13        5.17        4.38      8.48 o 
  -8   7  13       22.83       25.96      8.43 o 
  -7   7  13       79.37      100.88      9.90 o 
  -6   7  13      330.50      367.83     14.39 o 
  -5   7  13        4.11       21.01      7.06 o 
  -4   7  13      138.94      149.22      8.29 o 
  -3   7  13       51.23       46.89      7.82 o 
  -2   7  13       67.28       67.87      7.40 o 
  -1   7  13        5.03        2.05      6.15 o 
   0   7  13       72.60       70.28      9.67 o 
   1   7  13       42.72       26.73      8.27 o 
   2   7  13        4.33        0.27      7.99 o 
   3   7  13        0.01       -4.49      8.74 o 
   4   7  13        7.58       -4.16     16.27 o 
   5   7  13       39.07       49.68     13.15 o 
   6   7  13        0.75       -3.99     12.57 o 
   7   7  13        0.43        8.20     15.02 o 
 -10   8  13       68.58       58.65     16.64 o 
  -9   8  13       64.25       60.51     12.11 o 
  -8   8  13       11.18        0.41      9.50 o 
  -7   8  13        0.69        4.73      7.33 o 
  -6   8  13      158.36      161.70     10.77 o 
  -5   8  13       34.46       42.99      7.71 o 
  -4   8  13      526.18      530.94     17.89 o 
  -3   8  13       12.96        4.53      5.46 o 
  -2   8  13       95.77       90.78      6.96 o 
  -1   8  13        0.02       -1.88      5.52 o 
   0   8  13        8.10        1.05      6.40 o 
   1   8  13        8.50       -4.29     13.95 o 
   2   8  13        7.66        7.46      8.27 o 
   3   8  13       31.20       18.61      9.59 o 
   4   8  13        5.19        6.08     10.50 o 
   5   8  13        0.15        1.02     11.56 o 
   6   8  13       72.34       82.96     16.00 o 
 -10   9  13       10.65        1.68     15.39 o 
  -9   9  13       39.21       68.78     12.35 o 
  -8   9  13        4.90        7.64     10.01 o 
  -7   9  13        0.09        1.77      8.87 o 
  -6   9  13       34.01       30.53      9.24 o 
  -5   9  13        1.88       13.82      7.10 o 
  -4   9  13      400.15      474.88     13.52 o 
  -3   9  13      236.01      242.61     11.91 o 
  -2   9  13       35.52       35.99      8.44 o 
  -1   9  13      175.35      180.03     28.77 o 
   0   9  13      111.63      127.87     15.26 o 
   1   9  13        2.92       -6.97      6.97 o 
   2   9  13        0.24       -6.83      7.55 o 
   3   9  13        2.30       -5.73      8.06 o 
   4   9  13        1.74        6.35     10.71 o 
   5   9  13       39.67       57.44     17.28 o 
   6   9  13       16.52       25.42     17.79 o 
  -9  10  13        1.03       11.82     15.92 o 
  -8  10  13        1.12       -9.98      9.98 o 
  -7  10  13       28.23       27.55     10.31 o 
  -6  10  13        1.68       -6.81     11.33 o 
  -5  10  13       50.56       62.71      9.96 o 
  -4  10  13        0.83       16.29      7.29 o 
  -3  10  13      170.19      189.61     15.21 o 
  -2  10  13      128.75      118.00     17.72 o 
  -1  10  13      114.31      117.19     15.71 o 
   0  10  13       12.32       23.38     19.32 o 
   1  10  13       38.54       52.36     22.87 o 
   2  10  13        3.82       -8.06      9.05 o 
   3  10  13        0.05       -9.00      9.00 o 
   4  10  13        0.21       12.51     11.90 o 
   5  10  13        0.04       -8.45     12.08 o 
  -8  11  13        3.68       -6.49     14.89 o 
  -7  11  13        6.17       -4.43      9.56 o 
  -6  11  13       34.46       18.17      9.98 o 
  -5  11  13       11.12       18.33     10.66 o 
  -4  11  13       22.08       23.45     12.34 o 
  -3  11  13      186.87      183.09     15.43 o 
  -2  11  13        2.63       10.59     10.99 o 
  -1  11  13        3.33       -6.55     11.80 o 
   0  11  13       29.64       50.32     21.35 o 
   1  11  13        4.81       22.87     19.82 o 
   2  11  13        0.88        5.59     20.84 o 
   3  11  13        1.33      -11.69     20.84 o 
   4  11  13       17.57       25.92     13.08 o 
  -7  12  13        0.00        7.67     21.09 o 
  -6  12  13       28.71       22.37     15.77 o 
  -5  12  13        0.67       -8.81      8.81 o 
  -4  12  13        4.71      -11.12     11.12 o 
  -3  12  13        8.19        3.10     11.00 o 
  -2  12  13       37.77       24.51     13.57 o 
  -1  12  13       53.10       57.29     14.53 o 
   0  12  13       20.28       19.82     19.82 o 
   1  12  13        0.79       17.28     19.82 o 
   2  12  13        3.20       20.84     20.84 o 
   3  12  13       10.12       20.33     23.38 o 
  -5  13  13        0.18       -2.36     14.98 o 
  -4  13  13       15.06       25.30     16.24 o 
  -3  13  13        4.20       -3.15     16.51 o 
  -2  13  13       12.19       23.13     13.66 o 
  -1  13  13        3.23       20.07     13.47 o 
   0  13  13       22.45        7.62     20.84 o 
   1  13  13        0.52      -12.20     19.32 o 
 -12   0  14        6.59        7.69     15.50 o 
 -11   0  14        1.87      -12.76     12.76 o 
 -10   0  14       95.58       99.21     16.16 o 
  -9   0  14      281.58      269.10     23.45 o 
  -8   0  14       76.25       70.95      8.61 o 
  -7   0  14       69.12       61.24     10.96 o 
  -6   0  14      488.11      459.95     19.95 o 
  -5   0  14      386.32      431.56     17.97 o 
  -4   0  14      152.98      136.69     11.07 o 
  -3   0  14       90.38       77.43      9.74 o 
  -2   0  14      855.81      880.82     20.15 o 
  -1   0  14      150.77      189.10     25.16 o 
   0   0  14     2501.94     2528.00     55.26 o 
   1   0  14      753.48      801.55     37.13 o 
   2   0  14      204.83      214.03     22.88 o 
   3   0  14       63.56       25.92     17.28 o 
   4   0  14      249.46      267.92     28.98 o 
   5   0  14       39.73       51.85     18.30 o 
   6   0  14        0.38      -17.28     17.28 o 
   7   0  14       11.18       -4.07     20.33 o 
   8   0  14        2.52       34.06     23.38 o 
 -12   1  14       11.96       13.48     10.91 o 
 -11   1  14        3.67        9.56     10.71 o 
 -10   1  14       26.94       59.76     10.36 o 
  -9   1  14       40.09       88.48      8.99 o 
  -8   1  14        2.17       -6.67      6.67 o 
  -7   1  14       21.86       15.07      5.40 o 
  -6   1  14        0.10       -2.62      4.32 o 
  -5   1  14      123.75      121.75      7.79 o 
  -4   1  14       48.71       50.14      4.71 o 
  -3   1  14        0.00        0.20      3.44 o 
  -2   1  14      455.60      455.46     12.17 o 
  -1   1  14     1588.86     1568.71     26.63 o 
   0   1  14      378.51      374.74     13.94 o 
   1   1  14        4.01        6.90      6.16 o 
   2   1  14       21.27       -4.73      8.60 o 
   3   1  14        4.92       -9.88      9.88 o 
   4   1  14        2.47       -9.99      9.99 o 
   5   1  14       10.51        0.34     11.35 o 
   6   1  14        0.59       -0.06     12.56 o 
   7   1  14        0.53        4.54     14.39 o 
   8   1  14        5.06        6.67     15.99 o 
 -12   2  14        0.15       31.92     11.12 o 
 -11   2  14       18.72       37.33     10.47 o 
 -10   2  14       20.96       33.70      8.12 o 
  -9   2  14       87.28      103.28      9.26 o 
  -8   2  14      180.81      185.96     10.27 o 
  -7   2  14        2.19       -3.87      5.38 o 
  -6   2  14        0.06       -4.54      4.54 o 
  -5   2  14       10.29        9.71      4.48 o 
  -4   2  14        2.56        0.74      4.47 o 
  -3   2  14      106.36      100.40      6.72 o 
  -2   2  14      235.70      226.26      9.26 o 
  -1   2  14       14.43       19.66      4.80 o 
   0   2  14       10.79       14.89      6.46 o 
   1   2  14       69.58       68.49      7.62 o 
   2   2  14       76.57       67.05      8.35 o 
   3   2  14       13.10       -4.55      9.91 o 
   4   2  14       62.39       40.61     12.00 o 
   5   2  14       38.94       26.09     12.30 o 
   6   2  14        0.39       -0.47     12.66 o 
   7   2  14        7.94       -0.92     14.47 o 
   8   2  14        3.14        4.20     15.85 o 
 -12   3  14       28.36       47.11     13.72 o 
 -11   3  14       60.00       88.50     11.91 o 
 -10   3  14        0.73       18.03      7.83 o 
  -9   3  14       36.63       51.38      8.02 o 
  -8   3  14      479.36      439.64     13.98 o 
  -7   3  14       85.60       88.15      7.79 o 
  -6   3  14        0.00       -7.62      7.62 o 
  -5   3  14      105.01       89.98      6.46 o 
  -4   3  14        4.51       -3.91      3.91 o 
  -3   3  14       13.23        7.54      4.42 o 
  -2   3  14      392.90      396.59      9.89 o 
  -1   3  14        0.79       -3.25      4.77 o 
   0   3  14       16.43        8.27      5.09 o 
   1   3  14       11.10        0.74      5.76 o 
   2   3  14      101.13      108.87      9.40 o 
   3   3  14        3.14       -5.79      6.93 o 
   4   3  14        0.00      -10.26     10.26 o 
   5   3  14        0.70       -5.86     11.22 o 
   6   3  14       55.65       59.27     15.04 o 
   7   3  14        0.06        1.75     14.29 o 
   8   3  14        8.18       -4.57     20.84 o 
 -12   4  14       28.29       68.62     14.27 o 
 -11   4  14        2.58       11.68     11.87 o 
 -10   4  14        9.34       14.92      7.68 o 
  -9   4  14       27.34       33.76      7.63 o 
  -8   4  14       45.23       65.26      7.86 o 
  -7   4  14      565.87      718.52     17.22 o 
  -6   4  14        0.08        0.59      5.80 o 
  -5   4  14       20.25        7.60      5.07 o 
  -4   4  14        3.34        4.37      4.31 o 
  -3   4  14      451.19      463.25     10.55 o 
  -2   4  14      507.88      528.21     13.38 o 
  -1   4  14        7.37        1.44      5.82 o 
   0   4  14       49.96       37.53     10.17 o 
   1   4  14      148.01      136.90     17.28 o 
   2   4  14       16.94        8.12      6.24 o 
   3   4  14       55.72       46.17     17.79 o 
   4   4  14        0.57      -10.24     10.24 o 
   5   4  14       21.19       26.50     12.57 o 
   6   4  14        6.83       27.29     13.89 o 
   7   4  14      108.47      143.13     19.11 o 
 -12   5  14       92.25      107.26     29.48 o 
 -11   5  14       76.21       86.54     12.06 o 
 -10   5  14       71.09       68.29     10.77 o 
  -9   5  14       71.49       76.25     10.21 o 
  -8   5  14        3.81       43.28      8.26 o 
  -7   5  14       36.88      250.09     23.38 o 
  -6   5  14      188.08      158.17      9.96 o 
  -5   5  14       13.37       -5.13      5.13 o 
  -4   5  14        0.29       -4.18      4.18 o 
  -3   5  14       64.78       70.11      5.46 o 
  -2   5  14      101.54      106.49      6.22 o 
  -1   5  14       57.01       59.06     12.36 o 
   0   5  14       93.10      107.68     19.06 o 
   1   5  14       39.61       45.01      9.65 o 
   2   5  14        0.90       -8.30      8.30 o 
   3   5  14       18.53       36.66     10.61 o 
   4   5  14       44.45       22.80     14.74 o 
   5   5  14        0.98        7.27     12.45 o 
   6   5  14        0.00       26.62     14.27 o 
   7   5  14        0.82       42.16     16.48 o 
 -11   6  14       25.42       42.65     12.63 o 
 -10   6  14       18.01       25.46     10.65 o 
  -9   6  14       13.10       22.12      8.90 o 
  -8   6  14        2.47       26.66      8.50 o 
  -7   6  14       84.72       81.89      9.46 o 
  -6   6  14        4.54       10.23      7.54 o 
  -5   6  14        4.50       -6.65      6.65 o 
  -4   6  14        0.11       -4.84      4.84 o 
  -3   6  14        8.76       -5.34      5.34 o 
  -2   6  14       36.44       39.84      4.89 o 
  -1   6  14       23.44       15.40      5.94 o 
   0   6  14      154.63      155.86     22.11 o 
   1   6  14       89.03       80.29     21.60 o 
   2   6  14       64.95       64.22     10.71 o 
   3   6  14       24.40       11.64      9.87 o 
   4   6  14        2.21       -6.69     10.61 o 
   5   6  14        1.70        8.02     12.57 o 
   6   6  14        0.15       20.03     14.65 o 
   7   6  14      153.33      181.08     24.91 o 
 -11   7  14        6.19       19.04     15.62 o 
 -10   7  14       29.95       42.75     12.15 o 
  -9   7  14        0.00       -0.90      8.44 o 
  -8   7  14       38.29       44.18      9.00 o 
  -7   7  14       14.40       17.58      7.72 o 
  -6   7  14      319.30      332.55     13.91 o 
  -5   7  14      200.27      172.66     10.76 o 
  -4   7  14        1.96       -1.62      5.25 o 
  -3   7  14       62.29       46.56      8.02 o 
  -2   7  14       16.38        7.35      5.61 o 
  -1   7  14       57.36       51.71      7.03 o 
   0   7  14        3.21       -6.47      6.47 o 
   1   7  14       34.29       32.59      9.28 o 
   2   7  14       12.72       16.92     12.96 o 
   3   7  14        7.70       14.31     13.47 o 
   4   7  14        0.31        8.03     10.71 o 
   5   7  14       44.46       28.18     13.19 o 
   6   7  14       10.24       19.59     14.27 o 
 -10   8  14        4.38       22.86     11.47 o 
  -9   8  14       62.92       80.96     12.63 o 
  -8   8  14       23.29       36.59     10.75 o 
  -7   8  14        2.34       15.29      7.65 o 
  -6   8  14        8.79       24.59      7.73 o 
  -5   8  14       41.62       45.04      8.18 o 
  -4   8  14        3.97       18.26      6.07 o 
  -3   8  14       13.38       -5.40      5.40 o 
  -2   8  14        8.34       14.10      6.09 o 
  -1   8  14       95.85       79.97     10.13 o 
   0   8  14       55.53       32.74      9.54 o 
   1   8  14       63.86       36.92      8.56 o 
   2   8  14        1.44      -12.20     12.20 o 
   3   8  14        0.22       -9.21      9.21 o 
   4   8  14       38.72       44.43     12.13 o 
   5   8  14       30.55       48.90     13.90 o 
   6   8  14       28.21       20.19     14.27 o 
 -10   9  14        0.40        0.00     23.89 o 
  -9   9  14        1.07       22.13     11.56 o 
  -8   9  14       81.75       82.85     12.48 o 
  -7   9  14       57.31       72.74     14.49 o 
  -6   9  14       74.36       66.76     10.40 o 
  -5   9  14       34.23       42.05      8.08 o 
  -4   9  14       49.90       83.24      7.53 o 
  -3   9  14        0.29        3.54      5.82 o 
  -2   9  14       24.52       11.75      6.34 o 
  -1   9  14       67.18       78.02     11.56 o 
   0   9  14      162.96      161.88     13.97 o 
   1   9  14        0.19       -4.92      7.65 o 
   2   9  14        5.47       -5.47      7.87 o 
   3   9  14        7.47       16.29     11.27 o 
   4   9  14        2.65       15.76     14.23 o 
   5   9  14       19.21        0.00     15.25 o 
  -9  10  14       25.79       58.51     17.36 o 
  -8  10  14        6.50       15.99     15.16 o 
  -7  10  14       18.84       25.13     10.22 o 
  -6  10  14       13.78       25.92      9.87 o 
  -5  10  14      194.36      179.68     13.29 o 
  -4  10  14        0.01       16.13      7.43 o 
  -3  10  14        0.64        5.90      6.82 o 
  -2  10  14       60.40       48.84     18.81 o 
  -1  10  14       10.19       25.00     13.12 o 
   0  10  14      114.46      107.77     23.89 o 
   1  10  14       51.61       49.12     10.82 o 
   2  10  14        0.69       -9.40      9.40 o 
   3  10  14        0.00        6.64     10.71 o 
   4  10  14       91.59       93.21     31.01 o 
  -8  11  14       38.01       17.28     16.17 o 
  -7  11  14        8.29       -9.81      9.81 o 
  -6  11  14        0.90        0.43      9.46 o 
  -5  11  14       89.15      109.85     11.54 o 
  -4  11  14        2.06        1.31     10.23 o 
  -3  11  14       78.40       80.34     12.78 o 
  -2  11  14      117.73      101.36     15.99 o 
  -1  11  14       33.51       20.21     13.72 o 
   0  11  14        3.12      -17.28     17.28 o 
   1  11  14        2.22       -1.02     18.81 o 
   2  11  14        0.89      -11.69     19.82 o 
   3  11  14        0.05      -12.20     21.86 o 
  -7  12  14        2.61        7.94     15.25 o 
  -6  12  14        0.51       -1.63      9.84 o 
  -5  12  14        2.23        2.91      9.58 o 
  -4  12  14        0.06      -10.09     14.47 o 
  -3  12  14        9.38        5.53     11.03 o 
  -2  12  14        0.08       -3.30     12.56 o 
  -1  12  14        0.06        8.64     12.94 o 
   0  12  14        0.00        9.15     18.81 o 
   1  12  14        0.09       -0.51     19.32 o 
   2  12  14        1.08       15.76     21.35 o 
  -5  13  14        0.83       18.30     25.92 o 
  -4  13  14       12.48       28.57     16.97 o 
  -3  13  14        2.59       -8.13     16.01 o 
  -2  13  14       91.09       79.08     23.64 o 
  -1  13  14        2.02      -18.37     23.13 o 
   0  13  14        0.51        1.39     13.60 o 
 -12   1  15       34.33       36.44     11.43 o 
 -11   1  15      118.19       89.34     11.92 o 
 -10   1  15       13.01       14.76      9.13 o 
  -9   1  15       90.26       73.19     10.59 o 
  -8   1  15        3.31       -5.73      5.73 o 
  -7   1  15       30.52       21.32      7.28 o 
  -6   1  15       11.93        8.05      5.95 o 
  -5   1  15      103.89      104.19      7.72 o 
  -4   1  15       45.37       48.28      5.00 o 
  -3   1  15      299.22      317.94     10.98 o 
  -2   1  15        8.14       10.95      4.86 o 
  -1   1  15       46.85       44.78      5.87 o 
   0   1  15       74.83       71.16      6.84 o 
   1   1  15       43.29       40.39      8.09 o 
   2   1  15       12.91       -9.70      9.70 o 
   3   1  15        0.57       -9.84      9.84 o 
   4   1  15        2.39       -4.02     10.76 o 
   5   1  15       96.26       66.76     14.53 o 
   6   1  15       16.90       13.64     14.36 o 
   7   1  15        6.72        1.14     16.27 o 
 -12   2  15        0.15       25.04     11.20 o 
 -11   2  15       88.45      109.28     12.32 o 
 -10   2  15        3.15        0.69      8.67 o 
  -9   2  15        1.87       -6.87      6.87 o 
  -8   2  15      129.89      121.87      9.85 o 
  -7   2  15        1.62       -5.25      5.25 o 
  -6   2  15        4.74       -4.53      4.53 o 
  -5   2  15      111.26      106.15      7.89 o 
  -4   2  15      121.82      122.14      7.83 o 
  -3   2  15      164.56      179.46      9.20 o 
  -2   2  15       98.99       87.23      6.55 o 
  -1   2  15        0.04       -0.22      4.64 o 
   0   2  15        5.17        3.53      4.91 o 
   1   2  15       85.77       67.99      8.36 o 
   2   2  15      141.28      124.72     10.79 o 
   3   2  15        4.43      -12.96     12.96 o 
   4   2  15        0.50       -1.07     11.95 o 
   5   2  15        0.09       16.70     12.00 o 
   6   2  15       55.01       73.84     16.07 o 
   7   2  15        1.49      -13.56     13.56 o 
 -12   3  15       46.79       45.30     14.01 o 
 -11   3  15       32.28       42.57     11.06 o 
 -10   3  15       12.27       14.76      9.09 o 
  -9   3  15        0.90       -6.23      6.75 o 
  -8   3  15       43.72       47.69      7.41 o 
  -7   3  15        1.77       -6.63      6.63 o 
  -6   3  15        2.41       -6.85      6.85 o 
  -5   3  15        5.18        6.93      5.20 o 
  -4   3  15       70.91       74.98      6.66 o 
  -3   3  15      106.16      103.25      7.12 o 
  -2   3  15       18.77       14.45      4.84 o 
  -1   3  15      140.86      134.27      7.95 o 
   0   3  15        0.91       -5.17      5.17 o 
   1   3  15      188.25      171.57     11.08 o 
   2   3  15        3.34       -4.18      6.87 o 
   3   3  15        3.43       -7.32      7.32 o 
   4   3  15        0.25      -10.26     10.26 o 
   5   3  15       19.77       12.46     17.79 o 
   6   3  15        1.70       21.73     14.16 o 
   7   3  15        1.39       14.17     15.41 o 
 -12   4  15        0.72       35.92     13.57 o 
 -11   4  15       13.30       26.39     12.21 o 
 -10   4  15        0.77        7.56      8.66 o 
  -9   4  15        0.60       -0.27      6.82 o 
  -8   4  15       52.23       53.71      7.62 o 
  -7   4  15      790.70      802.82     18.49 o 
  -6   4  15      446.86      393.02     13.88 o 
  -5   4  15        0.75       -4.52      4.52 o 
  -4   4  15       35.30       31.41      5.87 o 
  -3   4  15        3.01        7.52      4.08 o 
  -2   4  15      190.38      194.59      9.49 o 
  -1   4  15      287.00      241.80     13.10 o 
   0   4  15        6.40       -2.00      7.88 o 
   1   4  15       33.69       25.18      9.65 o 
   2   4  15      220.23      195.04     27.96 o 
   3   4  15       98.83       66.03     12.94 o 
   4   4  15       17.21       -7.10     11.35 o 
   5   4  15       27.22       41.87     13.67 o 
   6   4  15       35.83       96.09     16.71 o 
   7   4  15       11.34       52.74     16.61 o 
 -11   5  15        1.31       12.14     12.05 o 
 -10   5  15       84.83       86.46     11.28 o 
  -9   5  15      152.91      154.90     12.55 o 
  -8   5  15      260.74      262.61     14.00 o 
  -7   5  15       41.88       63.27      7.50 o 
  -6   5  15       17.23       -7.27      7.27 o 
  -5   5  15       35.85        2.52      9.02 o 
  -4   5  15       45.64       28.00      6.92 o 
  -3   5  15      416.03      414.74     10.90 o 
  -2   5  15       18.75       16.34      4.68 o 
  -1   5  15      142.72      130.64     12.34 o 
   0   5  15       18.11       18.62      8.96 o 
   1   5  15       88.08       72.98     11.35 o 
   2   5  15       26.67       -4.57      9.53 o 
   3   5  15      170.75      145.09     14.90 o 
   4   5  15        0.77       -0.71     11.60 o 
   5   5  15       27.02       29.86     13.56 o 
   6   5  15      127.78      130.31     18.32 o 
   7   5  15        3.48       40.24     16.60 o 
 -11   6  15        0.29        9.14     14.27 o 
 -10   6  15        3.02        2.62      9.35 o 
  -9   6  15        7.32        1.39      8.33 o 
  -8   6  15      356.93      346.69     15.35 o 
  -7   6  15       75.87       75.40      9.50 o 
  -6   6  15       18.76        0.06      7.43 o 
  -5   6  15        0.29      -15.97     15.97 o 
  -4   6  15        2.37       -7.81      7.81 o 
  -3   6  15      110.15      119.19     11.00 o 
  -2   6  15        7.93        0.02      4.26 o 
  -1   6  15        1.17       -2.89      5.99 o 
   0   6  15        3.33      -13.29     20.84 o 
   1   6  15       77.64       60.92     10.87 o 
   2   6  15        1.40       -8.62      9.02 o 
   3   6  15       19.08       -1.26     12.96 o 
   4   6  15       21.71       24.51     12.31 o 
   5   6  15       15.53       35.89     14.16 o 
   6   6  15       57.23       82.18     18.05 o 
 -11   7  15       20.73       20.79     12.09 o 
 -10   7  15       55.10       69.18     13.28 o 
  -9   7  15       30.11       49.53      9.90 o 
  -8   7  15        0.03       13.12      8.06 o 
  -7   7  15       38.95       45.95      8.74 o 
  -6   7  15        0.06       13.37      7.55 o 
  -5   7  15      180.24      190.44     11.22 o 
  -4   7  15        1.71       -5.12      5.12 o 
  -3   7  15        0.30       -5.55      5.55 o 
  -2   7  15        0.02       -6.68      6.68 o 
  -1   7  15       49.69       34.81      7.01 o 
   0   7  15       89.24       66.93     16.37 o 
   1   7  15       12.36        8.58      8.79 o 
   2   7  15        0.43       -8.92      8.92 o 
   3   7  15       14.99       19.70     10.81 o 
   4   7  15        1.78        0.84     11.19 o 
   5   7  15        0.37      -12.03     12.03 o 
   6   7  15        0.20       35.12     15.22 o 
 -10   8  15        3.89       16.83     11.68 o 
  -9   8  15        0.55       14.20     11.05 o 
  -8   8  15       20.01       26.74     10.21 o 
  -7   8  15       13.17        6.56      7.73 o 
  -6   8  15      119.46      116.58     10.15 o 
  -5   8  15        8.19       21.49      7.44 o 
  -4   8  15       42.09       41.25      6.59 o 
  -3   8  15       33.84       39.80      9.57 o 
  -2   8  15      138.08      131.78     11.81 o 
  -1   8  15        0.04        1.27      6.42 o 
   0   8  15       79.96       75.87     14.17 o 
   1   8  15        0.71       -7.74      7.74 o 
   2   8  15        0.00       -8.79      8.79 o 
   3   8  15        0.00       -2.50      9.68 o 
   4   8  15       17.52       10.37     11.75 o 
   5   8  15       18.27       35.36     14.64 o 
  -9   9  15        0.41       12.19     11.32 o 
  -8   9  15       14.60       22.59     10.65 o 
  -7   9  15       60.73       55.86     11.20 o 
  -6   9  15        4.30        4.21      8.62 o 
  -5   9  15        0.11        2.19      7.05 o 
  -4   9  15      100.69      117.26      8.32 o 
  -3   9  15        1.66        3.63      5.95 o 
  -2   9  15       11.22        7.25      6.25 o 
  -1   9  15      349.77      358.77     22.90 o 
   0   9  15       52.97       60.54     10.41 o 
   1   9  15       42.63       30.35      9.07 o 
   2   9  15       11.06       -4.40      9.39 o 
   3   9  15        4.39       -8.75      8.75 o 
   4   9  15       22.12       31.01     15.25 o 
   5   9  15        8.86       20.84     17.28 o 
  -9  10  15       15.33       24.92     11.94 o 
  -8  10  15        9.26        3.96     10.80 o 
  -7  10  15        0.13       -0.77      9.35 o 
  -6  10  15      128.26      142.19     13.93 o 
  -5  10  15        2.68       26.39      9.11 o 
  -4  10  15      131.31      169.95     12.58 o 
  -3  10  15        2.54        1.99      6.83 o 
  -2  10  15       48.11       43.85      7.95 o 
  -1  10  15       44.68       42.85     19.82 o 
   0  10  15       13.30       11.11      9.40 o 
   1  10  15       11.49        9.63     10.14 o 
   2  10  15        0.01      -12.71     12.71 o 
   3  10  15       11.83       10.71     11.22 o 
   4  10  15        0.91       19.19     12.08 o 
  -8  11  15       24.35       25.42     23.38 o 
  -7  11  15        1.44       -9.05     10.07 o 
  -6  11  15        0.01        0.49      9.57 o 
  -5  11  15       12.29        4.34      9.15 o 
  -4  11  15        1.08        1.01      8.03 o 
  -3  11  15        0.50        7.72     10.82 o 
  -2  11  15        3.62      -11.48     11.48 o 
  -1  11  15        0.19        4.36     16.52 o 
   0  11  15       15.54        7.62     18.30 o 
   1  11  15        4.30       13.72     20.33 o 
   2  11  15       11.21       18.81     21.86 o 
   3  11  15       10.79        0.00     22.87 o 
  -6  12  15        8.87        2.50      9.83 o 
  -5  12  15       14.49        7.86     15.85 o 
  -4  12  15       23.02       10.83     15.85 o 
  -3  12  15       25.68        6.40     20.08 o 
  -2  12  15        0.82        9.83     12.92 o 
  -1  12  15        1.64       -1.93     12.92 o 
   0  12  15        0.42       -0.29     13.09 o 
   1  12  15        4.67      -19.32     19.32 o 
  -4  13  15       15.41        7.62     25.92 o 
  -3  13  15        2.77      -18.30     19.82 o 
  -2  13  15        1.88       -5.59     19.32 o 
  -1  13  15        5.86      -17.79     17.79 o 
 -12   0  16        4.43       24.96     15.80 o 
 -11   0  16        5.55       10.61     20.59 o 
 -10   0  16      282.35      252.68     21.53 o 
  -9   0  16      309.68      268.49     20.97 o 
  -8   0  16       36.39       13.45     23.38 o 
  -7   0  16       52.78       27.70     10.78 o 
  -6   0  16      819.14      901.31     34.84 o 
  -5   0  16       24.84       29.16      8.96 o 
  -4   0  16      178.36      163.30     20.08 o 
  -3   0  16       26.14       20.41      5.02 o 
  -2   0  16      107.94      120.31     14.74 o 
  -1   0  16      160.37      164.90     19.32 o 
   0   0  16       31.53       27.91      9.16 o 
   1   0  16      108.15       44.10     11.64 o 
   2   0  16      143.24       88.96     20.33 o 
   3   0  16        4.22      -13.22     14.74 o 
   4   0  16       33.95       48.80     19.32 o 
   5   0  16       33.00       56.42     21.86 o 
   6   0  16        3.78      -19.32     19.32 o 
   7   0  16        1.19      -21.35     21.35 o 
 -12   1  16       33.31       28.70     11.54 o 
 -11   1  16        7.93       11.56     10.02 o 
 -10   1  16       94.52       68.59     10.92 o 
  -9   1  16       31.97       14.37      8.96 o 
  -8   1  16       14.83       -6.63     10.34 o 
  -7   1  16       21.66        2.38      6.84 o 
  -6   1  16       78.18       69.38      7.79 o 
  -5   1  16      473.78      466.79     13.97 o 
  -4   1  16       14.83       15.65      4.58 o 
  -3   1  16      102.48       89.43      7.11 o 
  -2   1  16       37.93       36.64      5.64 o 
  -1   1  16       32.31       33.96      6.16 o 
   0   1  16        6.31       -6.03      6.03 o 
   1   1  16       54.97       40.78      8.25 o 
   2   1  16      112.44       42.83     10.30 o 
   3   1  16        6.65       -5.62     10.92 o 
   4   1  16       51.89       48.64     14.23 o 
   5   1  16       11.13       -0.47     12.76 o 
   6   1  16        0.79       -0.76     16.52 o 
   7   1  16        3.92      -15.44     15.44 o 
 -12   2  16        8.72       11.55     11.15 o 
 -11   2  16       17.35       20.68     10.01 o 
 -10   2  16        7.15        5.30      9.08 o 
  -9   2  16       15.08        4.24      8.88 o 
  -8   2  16       20.32        7.60      6.37 o 
  -7   2  16       37.69       25.35      6.77 o 
  -6   2  16       28.39       18.85      6.55 o 
  -5   2  16        0.29       -5.30      5.31 o 
  -4   2  16        8.63        7.89      5.22 o 
  -3   2  16      100.66       96.96      7.28 o 
  -2   2  16        3.00       -1.37      4.65 o 
  -1   2  16       53.15       63.52      6.66 o 
   0   2  16        5.46       -5.55      5.55 o 
   1   2  16      269.61      252.52     14.49 o 
   2   2  16        2.55       -9.84      9.84 o 
   3   2  16       79.31       49.19      9.79 o 
   4   2  16        6.43        3.13     12.00 o 
   5   2  16        2.57       -6.65     17.79 o 
   6   2  16        3.50        9.21     14.32 o 
   7   2  16        6.63       14.73     15.41 o 
 -12   3  16       38.25       50.53     14.50 o 
 -11   3  16        2.97        3.34     11.51 o 
 -10   3  16        0.03       -6.45      8.68 o 
  -9   3  16       14.24       12.68      7.15 o 
  -8   3  16       10.21       -5.13      6.19 o 
  -7   3  16        7.75       -5.99      5.99 o 
  -6   3  16       12.36       -3.03      7.83 o 
  -5   3  16       29.96       26.76      6.23 o 
  -4   3  16      125.92      130.82     10.20 o 
  -3   3  16      200.90      219.44     10.12 o 
  -2   3  16      196.93      210.93     10.08 o 
  -1   3  16       21.19        9.51      5.45 o 
   0   3  16       28.81       11.87      6.53 o 
   1   3  16        2.65       -8.60      8.60 o 
   2   3  16       12.61       10.72      7.74 o 
   3   3  16       64.65       28.71     12.37 o 
   4   3  16        3.09       -8.85     17.03 o 
   5   3  16       13.17        0.40     12.57 o 
   6   3  16        0.07        6.00     13.79 o 
   7   3  16        0.34        5.59     15.62 o 
 -12   4  16        9.96        8.71     13.16 o 
 -11   4  16        2.77        9.28     12.06 o 
 -10   4  16       20.10       11.47     11.18 o 
  -9   4  16        2.99       11.48      7.09 o 
  -8   4  16      148.62      164.30     10.08 o 
  -7   4  16       36.70       56.93      7.60 o 
  -6   4  16      188.01      154.44      9.09 o 
  -5   4  16        4.13       -6.44      6.44 o 
  -4   4  16        2.55       -1.23      5.01 o 
  -3   4  16      176.17      173.85      9.10 o 
  -2   4  16        2.34       21.41      8.64 o 
  -1   4  16        0.02       -6.49      6.49 o 
   0   4  16       35.44       24.15      9.84 o 
   1   4  16       16.74        0.52      9.48 o 
   2   4  16      119.48      128.65     14.53 o 
   3   4  16        2.45      -11.48     11.48 o 
   4   4  16        7.33      -11.23     11.23 o 
   5   4  16       18.11       29.58     33.55 o 
   6   4  16        2.99       13.35     15.76 o 
 -11   5  16        1.32        2.62     11.85 o 
 -10   5  16        2.89       21.28      9.42 o 
  -9   5  16        7.81       23.63      8.75 o 
  -8   5  16        0.20       21.80      8.18 o 
  -7   5  16      114.17      139.33     10.78 o 
  -6   5  16        2.67       -7.22      7.22 o 
  -5   5  16        4.20       -7.19      7.19 o 
  -4   5  16       38.21       39.26      9.37 o 
  -3   5  16      163.82      161.93      9.47 o 
  -2   5  16      333.57      305.09     10.51 o 
  -1   5  16      114.07       90.39     11.60 o 
   0   5  16       72.83       38.14      9.99 o 
   1   5  16       17.77       12.60      9.89 o 
   2   5  16        3.82       17.03     10.67 o 
   3   5  16       48.81       28.64     12.21 o 
   4   5  16        5.26       -4.10     11.56 o 
   5   5  16       13.80       22.29     13.42 o 
   6   5  16       11.58       19.62     15.76 o 
 -11   6  16        1.63       -1.40     14.53 o 
 -10   6  16        6.39        3.38      9.34 o 
  -9   6  16       29.54       20.79      9.33 o 
  -8   6  16        6.12       35.22      9.54 o 
  -7   6  16       11.44       11.11      7.72 o 
  -6   6  16       16.30        7.08      7.66 o 
  -5   6  16       20.50       12.41      7.34 o 
  -4   6  16        3.54       -0.71      6.48 o 
  -3   6  16      332.52      325.86     12.12 o 
  -2   6  16       18.42       18.34      6.51 o 
  -1   6  16       58.94       53.99     10.27 o 
   0   6  16       56.59       53.31     10.49 o 
   1   6  16        8.05       -8.54      8.54 o 
   2   6  16       16.17       15.41     10.71 o 
   3   6  16        4.40       -1.02     10.98 o 
   4   6  16       29.33       30.13     13.07 o 
   5   6  16        7.42       27.24     14.10 o 
   6   6  16        1.84       19.15     14.90 o 
 -10   7  16       11.82       19.17     11.38 o 
  -9   7  16       19.80       17.76      9.23 o 
  -8   7  16        5.87       24.45      8.73 o 
  -7   7  16        9.11        3.02      7.82 o 
  -6   7  16        0.03       -7.15      7.15 o 
  -5   7  16       87.11       90.14      9.31 o 
  -4   7  16        2.67       -0.82      6.83 o 
  -3   7  16        6.44        2.52      5.98 o 
  -2   7  16      133.55      121.20     11.23 o 
  -1   7  16       39.23       28.71      7.23 o 
   0   7  16        2.70        2.02     10.19 o 
   1   7  16        5.20       -8.54      8.54 o 
   2   7  16       40.13       28.80     19.82 o 
   3   7  16        0.36      -12.14     13.72 o 
   4   7  16       71.05       82.99     14.78 o 
   5   7  16        5.85       13.23     16.52 o 
 -10   8  16       18.71       21.53     12.19 o 
  -9   8  16       20.43        5.67     10.66 o 
  -8   8  16       16.52       24.02     10.48 o 
  -7   8  16       13.22        8.00      8.05 o 
  -6   8  16       49.99       59.73      9.03 o 
  -5   8  16       88.45      108.77      9.89 o 
  -4   8  16        0.38       -4.17      6.90 o 
  -3   8  16        1.65       -4.76      6.04 o 
  -2   8  16       24.53       24.82      6.62 o 
  -1   8  16        0.73        2.62      6.68 o 
   0   8  16       41.42       28.80     13.58 o 
   1   8  16       19.93       -7.79      8.24 o 
   2   8  16        0.00       -8.41      9.65 o 
   3   8  16        0.03       -9.91      9.91 o 
   4   8  16        6.01       14.22     12.31 o 
   5   8  16        3.89       23.69     14.27 o 
  -9   9  16        8.95       27.36     11.95 o 
  -8   9  16        5.93       -8.97      9.66 o 
  -7   9  16        2.80        1.86      9.62 o 
  -6   9  16       35.82       48.75     10.20 o 
  -5   9  16        3.70       26.23      7.83 o 
  -4   9  16       43.89       55.89      8.27 o 
  -3   9  16        2.99        0.09      6.48 o 
  -2   9  16       11.48        6.56      6.22 o 
  -1   9  16        5.99       33.59      7.61 o 
   0   9  16        1.75       22.97      8.84 o 
   1   9  16        9.05        0.70      8.66 o 
   2   9  16        2.18       -8.75      8.75 o 
   3   9  16        4.98        0.30     11.07 o 
   4   9  16        1.58        8.64     14.74 o 
  -8  10  16        0.23       -2.42     10.33 o 
  -7  10  16        3.56       -9.52     10.87 o 
  -6  10  16        0.96       16.10      9.67 o 
  -5  10  16       59.43       63.10     10.58 o 
  -4  10  16        3.78       16.22      8.80 o 
  -3  10  16        6.31       16.27      8.64 o 
  -2  10  16       10.87        9.75      8.49 o 
  -1  10  16      112.04      103.17      9.94 o 
   0  10  16      114.65      108.72     13.01 o 
   1  10  16        3.35        5.83     12.71 o 
   2  10  16        0.13      -10.93     11.18 o 
   3  10  16        0.47        4.22     14.99 o 
  -7  11  16        2.78       -5.81     10.31 o 
  -6  11  16        5.90       -3.34      9.81 o 
  -5  11  16        7.03        5.77      8.93 o 
  -4  11  16        0.27        0.62      8.35 o 
  -3  11  16        0.11      -15.76     18.30 o 
  -2  11  16       14.96       15.40     12.92 o 
  -1  11  16        0.03       -7.34     12.92 o 
   0  11  16       11.31       14.36     13.28 o 
   1  11  16        9.70       26.94     21.35 o 
   2  11  16        4.82        6.61     22.37 o 
  -6  12  16        4.01       11.99     16.52 o 
  -5  12  16        0.01       -6.77     15.56 o 
  -4  12  16        0.18      -14.65     14.65 o 
  -3  12  16        2.87      -18.81     18.81 o 
  -2  12  16       20.39       13.72     20.33 o 
  -1  12  16        4.14        1.28     13.45 o 
   0  12  16        0.74      -11.47     12.92 o 
 -12   1  17       46.41       56.35     12.38 o 
 -11   1  17       35.30       54.19     11.24 o 
 -10   1  17        7.49        7.18      9.23 o 
  -9   1  17       25.88       17.11     10.32 o 
  -8   1  17        4.42       -5.71      7.61 o 
  -7   1  17       78.42       57.51      8.49 o 
  -6   1  17      190.47      163.53     10.21 o 
  -5   1  17       48.75       45.38      6.98 o 
  -4   1  17       59.81       64.79      5.75 o 
  -3   1  17       29.78       28.78      4.71 o 
  -2   1  17      551.27      580.11     15.53 o 
  -1   1  17     1530.99     1769.88     32.24 o 
   0   1  17      383.49      366.78     14.59 o 
   1   1  17      364.62      318.14     15.02 o 
   2   1  17        0.73       -7.70      7.70 o 
   3   1  17       21.73       13.23     11.48 o 
   4   1  17       18.07       19.32     12.58 o 
   5   1  17       27.54       38.37     20.59 o 
   6   1  17       23.35       20.82     29.48 o 
 -12   2  17        1.59        8.98     13.21 o 
 -11   2  17        3.26       11.33     12.18 o 
 -10   2  17        1.34        9.04      9.19 o 
  -9   2  17       19.96       12.15      8.87 o 
  -8   2  17        5.24       -7.16      7.16 o 
  -7   2  17       86.76       68.40      7.15 o 
  -6   2  17        0.01       -5.27      6.08 o 
  -5   2  17      199.46      160.52     13.02 o 
  -4   2  17        1.88        1.74      5.39 o 
  -3   2  17      113.54      131.94      8.42 o 
  -2   2  17      485.27      550.21     15.29 o 
  -1   2  17       39.54       37.84      6.95 o 
   0   2  17       19.00       -4.89      6.79 o 
   1   2  17      340.74      378.29     17.04 o 
   2   2  17       94.07       75.29     10.53 o 
   3   2  17        0.01       -2.87      7.86 o 
   4   2  17        0.09      -11.48     11.48 o 
   5   2  17       16.07        4.85     13.72 o 
   6   2  17        2.51        7.36     14.84 o 
 -12   3  17        3.09        5.86     13.21 o 
 -11   3  17       18.80        6.97     12.21 o 
 -10   3  17        0.09        2.80      8.82 o 
  -9   3  17      127.11      123.92     11.34 o 
  -8   3  17       36.21       27.85      6.98 o 
  -7   3  17        3.13       -5.83      5.83 o 
  -6   3  17        0.01       -5.95      5.95 o 
  -5   3  17       24.47       10.53      6.20 o 
  -4   3  17       16.15       20.41      6.01 o 
  -3   3  17       61.66       69.86      7.18 o 
  -2   3  17      640.05      669.25     16.61 o 
  -1   3  17       49.82       13.38      6.64 o 
   0   3  17       13.44       -6.05      6.05 o 
   1   3  17       45.37       57.44      8.89 o 
   2   3  17       46.98       44.92     12.67 o 
   3   3  17        9.46       15.42     12.00 o 
   4   3  17        0.05      -11.35     11.35 o 
   5   3  17        0.73        3.26     13.60 o 
   6   3  17        0.32        3.18     15.12 o 
 -11   4  17       11.80       26.59     12.46 o 
 -10   4  17        4.07        0.20     11.05 o 
  -9   4  17       36.18       24.13      8.58 o 
  -8   4  17       82.58       89.70      8.56 o 
  -7   4  17      131.46      120.78      8.95 o 
  -6   4  17       31.39        7.61      6.15 o 
  -5   4  17        2.61       -5.62      5.62 o 
  -4   4  17        8.17       11.49      5.72 o 
  -3   4  17      148.01      207.14     17.17 o 
  -2   4  17      701.13      663.74     20.00 o 
  -1   4  17        6.37       -7.32      7.32 o 
   0   4  17        6.43       -7.46      7.46 o 
   1   4  17       59.99       52.71     11.94 o 
   2   4  17      171.29      136.61     15.41 o 
   3   4  17       10.17        7.58     13.98 o 
   4   4  17        0.50       -0.94     12.08 o 
   5   4  17        3.13       23.03     14.16 o 
   6   4  17        2.81       12.09     15.39 o 
 -11   5  17        0.30        9.83     11.64 o 
 -10   5  17       36.90       28.81     11.89 o 
  -9   5  17       56.05       61.26      9.97 o 
  -8   5  17       40.33       49.39      9.34 o 
  -7   5  17      679.17      634.77     18.86 o 
  -6   5  17       83.16       88.09     10.90 o 
  -5   5  17      161.90      141.00     10.26 o 
  -4   5  17      237.44      231.82     15.46 o 
  -3   5  17      240.59      259.27     14.44 o 
  -2   5  17       43.12       46.47      7.38 o 
  -1   5  17       37.81       22.98      8.47 o 
   0   5  17        3.81       -7.41      7.41 o 
   1   5  17        6.39        1.16     10.01 o 
   2   5  17        7.44       13.15     11.35 o 
   3   5  17       52.27       51.43     14.49 o 
   4   5  17        7.55       19.33     13.43 o 
   5   5  17       21.51       33.27     14.53 o 
   6   5  17       17.10       35.07     35.58 o 
 -11   6  17        5.55       -0.62     12.02 o 
 -10   6  17        2.51       -1.79     11.02 o 
  -9   6  17       62.26       59.93     10.15 o 
  -8   6  17      274.17      275.02     14.56 o 
  -7   6  17        0.51       11.83      7.98 o 
  -6   6  17        0.64       -7.26      7.26 o 
  -5   6  17       54.08       57.37      8.62 o 
  -4   6  17      356.64      368.96     18.78 o 
  -3   6  17       96.44       91.49      8.20 o 
  -2   6  17      133.30      132.65     12.19 o 
  -1   6  17        0.04       -7.25      7.25 o 
   0   6  17        0.12       -8.54      8.54 o 
   1   6  17       52.01       29.13     11.44 o 
   2   6  17       74.15       67.88     13.31 o 
   3   6  17        0.57       -1.32     11.66 o 
   4   6  17       11.50       20.36     13.15 o 
   5   6  17        1.92       25.26     13.91 o 
 -10   7  17        0.00       -3.13     13.90 o 
  -9   7  17       29.23       24.65      9.86 o 
  -8   7  17       45.78       41.06      9.31 o 
  -7   7  17       10.99        6.62      8.13 o 
  -6   7  17        1.65       15.95      7.72 o 
  -5   7  17       37.67       50.33      8.41 o 
  -4   7  17       80.55       84.86     10.15 o 
  -3   7  17        5.25       -1.57      6.01 o 
  -2   7  17       11.72       21.12      6.72 o 
  -1   7  17      106.48       91.73     12.18 o 
   0   7  17        0.01       -8.43      8.43 o 
   1   7  17        9.39      -12.96     12.96 o 
   2   7  17       36.20       11.69     12.20 o 
   3   7  17        9.86       20.45     12.31 o 
   4   7  17       64.79       75.44     15.14 o 
   5   7  17        0.23       -7.68     13.45 o 
 -10   8  17        0.02        1.27     13.48 o 
  -9   8  17        1.88       -7.25     10.38 o 
  -8   8  17        3.13        6.08      9.82 o 
  -7   8  17        3.04        0.90      8.23 o 
  -6   8  17       11.05       17.00      8.05 o 
  -5   8  17      205.95      230.32     12.78 o 
  -4   8  17        2.36        3.28      7.86 o 
  -3   8  17        5.21       -4.43     10.38 o 
  -2   8  17       59.45       51.68      7.83 o 
  -1   8  17       30.78       35.41      7.85 o 
   0   8  17       25.56        3.40      8.75 o 
   1   8  17        0.48       -8.87      8.87 o 
   2   8  17        0.03      -10.13     10.13 o 
   3   8  17       21.55       16.60     12.57 o 
   4   8  17       14.69       13.27     13.15 o 
  -9   9  17       35.42       38.54     12.24 o 
  -8   9  17        1.41      -10.02     10.02 o 
  -7   9  17        2.75        7.26      9.96 o 
  -6   9  17       12.59       26.33      9.67 o 
  -5   9  17        6.52       26.17      8.22 o 
  -4   9  17       19.26       13.45      7.66 o 
  -3   9  17       16.33        7.98      7.76 o 
  -2   9  17        9.33        6.35      6.76 o 
  -1   9  17        4.14       23.74      7.96 o 
   0   9  17       99.20      126.20     11.97 o 
   1   9  17        0.05       -0.60      9.38 o 
   2   9  17        3.04       -8.16      9.35 o 
   3   9  17        0.48        3.06     12.39 o 
  -8  10  17        0.27       -6.11     10.70 o 
  -7  10  17        1.15       -0.52     11.14 o 
  -6  10  17        0.09       13.25      9.99 o 
  -5  10  17        3.71        6.17      8.83 o 
  -4  10  17        1.59       -8.28      8.28 o 
  -3  10  17        5.09       -3.55     20.59 o 
  -2  10  17        3.89       10.56      8.60 o 
  -1  10  17       26.95       41.94     12.28 o 
   0  10  17       63.06       54.70     15.38 o 
   1  10  17        9.64       10.79     10.85 o 
   2  10  17        7.82        3.25     15.76 o 
   3  10  17        0.90       -9.15     23.38 o 
  -7  11  17        0.36      -10.47     10.47 o 
  -6  11  17        3.47        7.97      9.94 o 
  -5  11  17        2.42       -8.94      8.94 o 
  -4  11  17        0.40       -9.75      9.75 o 
  -3  11  17        0.00      -17.79     17.79 o 
  -2  11  17        5.65      -17.79     17.79 o 
  -1  11  17       10.66       -1.43     12.92 o 
   0  11  17        5.23       26.32     13.83 o 
   1  11  17        4.02      -11.69     19.82 o 
  -5  12  17       14.76       13.05     23.89 o 
  -4  12  17        1.71      -20.33     20.33 o 
  -3  12  17        3.63      -19.82     19.82 o 
  -2  12  17        0.00      -15.25     20.33 o 
  -1  12  17        6.29       -6.10     20.84 o 
 -12   0  18       78.73      116.85     19.59 o 
 -11   0  18       12.27        0.12     26.18 o 
 -10   0  18      183.30      180.45     22.62 o 
  -9   0  18       38.54       25.92     13.30 o 
  -8   0  18      110.34      111.88     20.08 o 
  -7   0  18       54.44       27.28     11.32 o 
  -6   0  18      150.31      139.15     14.01 o 
  -5   0  18       13.31        9.44      9.32 o 
  -4   0  18      226.13      218.36     16.18 o 
  -3   0  18       49.10       35.33      9.70 o 
  -2   0  18      493.57      564.58     23.00 o 
  -1   0  18     3526.30     3807.19     81.22 o 
   0   0  18      852.58     1096.42     34.43 o 
   1   0  18       14.83       17.66     10.96 o 
   2   0  18       59.66       41.41     11.48 o 
   3   0  18       69.42       89.46     21.86 o 
   4   0  18      148.34      130.14     24.40 o 
   5   0  18       17.27       32.02     21.86 o 
   6   0  18        0.03        9.15     22.37 o 
 -12   1  18        0.61       21.28     13.28 o 
 -11   1  18        0.10        0.72     10.16 o 
 -10   1  18        0.32       -8.32      8.87 o 
  -9   1  18       72.08       66.40     10.30 o 
  -8   1  18       32.63       34.60      8.79 o 
  -7   1  18       15.99        8.52      7.27 o 
  -6   1  18      129.06      123.75      9.55 o 
  -5   1  18       64.11       61.77      7.87 o 
  -4   1  18      234.45      236.24     11.56 o 
  -3   1  18      166.00      183.31      8.92 o 
  -2   1  18       93.92      114.26      9.32 o 
  -1   1  18      807.54      996.34     22.63 o 
   0   1  18      931.82     1162.94     24.80 o 
   1   1  18      105.81      105.50      9.70 o 
   2   1  18       15.52        3.74      8.45 o 
   3   1  18       16.54        5.47      9.04 o 
   4   1  18        0.86       -7.80     12.36 o 
   5   1  18        0.12       27.06     14.68 o 
   6   1  18        0.03      -14.45     14.89 o 
 -12   2  18       19.90       33.32     13.82 o 
 -11   2  18        0.68       -1.54     10.04 o 
 -10   2  18       29.59       35.03      9.93 o 
  -9   2  18        9.38       12.98      8.61 o 
  -8   2  18        1.96       -8.73      8.73 o 
  -7   2  18        0.11       -6.80      6.80 o 
  -6   2  18      125.76      103.77      9.10 o 
  -5   2  18        5.62        3.43      6.28 o 
  -4   2  18       68.12       89.19      8.15 o 
  -3   2  18      536.17      616.33     16.63 o 
  -2   2  18        0.03       13.07      6.46 o 
  -1   2  18      426.04      447.07     15.23 o 
   0   2  18      289.60      306.95     13.89 o 
   1   2  18        0.02        9.07      7.63 o 
   2   2  18       13.01        3.65      8.44 o 
   3   2  18        5.17       -3.32     11.64 o 
   4   2  18        9.15       -9.38     13.72 o 
   5   2  18       24.62       38.66     15.44 o 
   6   2  18        0.07       14.69     15.85 o 
 -12   3  18       14.89       14.23     22.87 o 
 -11   3  18        0.43       -1.90     12.01 o 
 -10   3  18        0.00        2.09     10.74 o 
  -9   3  18       86.94      111.36     11.13 o 
  -8   3  18        5.86        3.61      7.45 o 
  -7   3  18       29.87       26.79      6.67 o 
  -6   3  18        0.33       -8.22      8.22 o 
  -5   3  18       27.19       17.98      6.62 o 
  -4   3  18      379.90      374.60     13.62 o 
  -3   3  18     1330.76     1429.26     27.32 o 
  -2   3  18        0.55       -7.62      7.62 o 
  -1   3  18        4.58       -7.41      7.41 o 
   0   3  18       76.11       85.24      8.36 o 
   1   3  18        4.46        2.00     10.71 o 
   2   3  18      180.50      217.19     27.20 o 
   3   3  18        0.06       -7.52     11.35 o 
   4   3  18       26.33       17.65     13.67 o 
   5   3  18        5.69       -5.46     14.16 o 
   6   3  18       12.01      -10.98     16.77 o 
 -11   4  18        3.80       -9.71     11.52 o 
 -10   4  18       33.85       37.62     12.28 o 
  -9   4  18       55.69       60.37     12.06 o 
  -8   4  18       27.09       46.28      9.00 o 
  -7   4  18       23.45       53.39      7.50 o 
  -6   4  18        1.37       -6.24      6.24 o 
  -5   4  18      100.59      101.39      8.60 o 
  -4   4  18      149.63      157.40     12.05 o 
  -3   4  18      405.57      479.06     14.64 o 
  -2   4  18        1.55       -7.23      7.23 o 
  -1   4  18        0.60       -7.36      7.36 o 
   0   4  18       37.69       25.79      9.06 o 
   1   4  18       58.68       59.71     12.88 o 
   2   4  18      143.55      165.19     17.07 o 
   3   4  18        8.56       -2.45     11.71 o 
   4   4  18        0.15       -9.25     12.08 o 
   5   4  18        8.39       13.39     14.29 o 
   6   4  18        3.86      -14.74     20.33 o 
 -11   5  18        1.22       -1.59     11.88 o 
 -10   5  18        2.83       -4.04     11.02 o 
  -9   5  18       41.92       52.62     11.76 o 
  -8   5  18       23.10       38.26      9.12 o 
  -7   5  18        6.86       21.42      8.31 o 
  -6   5  18        4.57       -0.35      7.45 o 
  -5   5  18       37.60       37.33      9.35 o 
  -4   5  18      326.06      348.46     16.34 o 
  -3   5  18      300.34      274.82     15.22 o 
  -2   5  18        4.80       -7.69      7.69 o 
  -1   5  18        0.15       -7.62      7.62 o 
   0   5  18        0.59       -7.83      7.83 o 
   1   5  18        0.53        7.49     10.99 o 
   2   5  18      129.41      135.04     15.98 o 
   3   5  18        4.45        3.07     21.35 o 
   4   5  18        1.25        3.13     13.31 o 
   5   5  18        5.49        1.02     27.45 o 
 -11   6  18        2.01       -4.33     13.82 o 
 -10   6  18        0.46        3.53     11.07 o 
  -9   6  18        5.20       15.68      8.92 o 
  -8   6  18        0.12       16.55      8.88 o 
  -7   6  18       87.42       91.92     10.36 o 
  -6   6  18       58.98       51.95      9.02 o 
  -5   6  18        0.16       -4.32     10.72 o 
  -4   6  18      352.90      366.15     18.72 o 
  -3   6  18       13.18        9.65      6.73 o 
  -2   6  18        1.47       -6.39      6.39 o 
  -1   6  18        4.23       -7.81      7.81 o 
   0   6  18        0.84       -7.70      7.70 o 
   1   6  18       24.04       -2.21     10.56 o 
   2   6  18       20.71        6.88     11.56 o 
   3   6  18       87.36      112.06     30.50 o 
   4   6  18       11.70       -1.75     13.31 o 
   5   6  18        0.02        2.51     14.78 o 
 -10   7  18        0.23       -3.98     13.32 o 
  -9   7  18        2.64       -8.77      8.77 o 
  -8   7  18        4.14        2.15      8.36 o 
  -7   7  18        2.13       -0.76      8.11 o 
  -6   7  18      133.26      146.28     11.21 o 
  -5   7  18       44.01       44.63      8.60 o 
  -4   7  18        8.22        8.10      8.13 o 
  -3   7  18       14.55       16.96      8.35 o 
  -2   7  18       96.68       92.45     12.33 o 
  -1   7  18        0.51       11.94      7.35 o 
   0   7  18       10.85       -7.39     10.72 o 
   1   7  18       11.38       -9.75     10.13 o 
   2   7  18        0.69      -10.81     10.81 o 
   3   7  18       25.37       35.13     13.56 o 
   4   7  18        4.92       18.97     13.63 o 
  -9   8  18        1.16       -6.30     11.33 o 
  -8   8  18        0.09        6.26     10.24 o 
  -7   8  18       57.47       68.35     10.64 o 
  -6   8  18       95.42      116.53     10.60 o 
  -5   8  18       13.54       23.57      8.19 o 
  -4   8  18       13.19        3.85      9.89 o 
  -3   8  18       22.93       11.69      8.16 o 
  -2   8  18       30.00       26.70      7.27 o 
  -1   8  18        1.62       -2.83      8.58 o 
   0   8  18        2.94        6.26      8.73 o 
   1   8  18        1.50       -9.07      9.07 o 
   2   8  18        9.02       -8.91     11.95 o 
   3   8  18       25.19       25.58     13.31 o 
   4   8  18        5.64       15.19     13.53 o 
  -9   9  18       20.31       25.56     12.04 o 
  -8   9  18        1.62       -1.96     18.95 o 
  -7   9  18       22.29       18.46     10.40 o 
  -6   9  18       29.55       41.10     10.23 o 
  -5   9  18       81.49      107.36     11.95 o 
  -4   9  18        5.38        6.51      7.91 o 
  -3   9  18       11.37       -2.00      8.38 o 
  -2   9  18       15.95       20.10      8.12 o 
  -1   9  18       77.98      114.67     10.13 o 
   0   9  18      198.72      241.71     22.89 o 
   1   9  18        2.22        8.32      9.60 o 
   2   9  18        0.81       -9.15      9.98 o 
   3   9  18       15.03        7.12     15.25 o 
  -8  10  18       11.33        5.61     11.21 o 
  -7  10  18       53.43       28.89     12.20 o 
  -6  10  18       15.73       30.35     10.94 o 
  -5  10  18       17.95       20.94      9.91 o 
  -4  10  18       12.56        0.96     27.45 o 
  -3  10  18        7.47       12.37      9.09 o 
  -2  10  18       52.24       62.59     21.60 o 
  -1  10  18       62.32       70.81     10.14 o 
   0  10  18        0.36       23.31     16.07 o 
   1  10  18       23.31       18.98     15.25 o 
   2  10  18        1.27       -4.76     14.99 o 
  -6  11  18       25.04       25.86     10.82 o 
  -5  11  18        0.50       -3.78      9.15 o 
  -4  11  18        1.03      -18.81     18.81 o 
  -3  11  18        0.04      -19.32     19.32 o 
  -2  11  18       27.08        1.02     19.32 o 
  -1  11  18       39.52       56.42     22.87 o 
   0  11  18        1.00      -13.12     13.12 o 
  -3  12  18        5.22      -21.35     21.35 o 
 -12   1  19       10.37       10.38     11.04 o 
 -11   1  19        2.76       -2.49     10.22 o 
 -10   1  19       15.52       11.68      9.54 o 
  -9   1  19       37.02       40.39      9.58 o 
  -8   1  19        2.35       -7.55      7.55 o 
  -7   1  19       78.39       68.82      9.14 o 
  -6   1  19      116.10       92.68      9.33 o 
  -5   1  19      246.93      246.63     12.82 o 
  -4   1  19      203.89      213.63     12.18 o 
  -3   1  19      350.33      404.19     14.55 o 
  -2   1  19      329.65      359.47     14.20 o 
  -1   1  19        3.48       40.97      8.10 o 
   0   1  19      166.14      194.51     13.96 o 
   1   1  19        0.08       -4.69      8.18 o 
   2   1  19        8.20       -1.97      7.75 o 
   3   1  19        3.04      -10.02     10.02 o 
   4   1  19        4.53      -12.57     12.57 o 
   5   1  19       13.60      -12.92     13.96 o 
   6   1  19        1.43      -19.32     21.86 o 
 -11   2  19       10.45       23.63     12.59 o 
 -10   2  19       10.10       17.73      9.59 o 
  -9   2  19        9.81       13.97      8.80 o 
  -8   2  19       37.95       18.59      8.32 o 
  -7   2  19       15.36       15.09      7.65 o 
  -6   2  19        2.57       -3.94      6.67 o 
  -5   2  19       43.51       39.77      7.62 o 
  -4   2  19        1.94       12.67      6.63 o 
  -3   2  19      212.02      242.60     12.22 o 
  -2   2  19       21.43       13.04      6.64 o 
  -1   2  19        3.70        9.85      6.78 o 
   0   2  19      357.02      467.82     16.27 o 
   1   2  19       44.99       24.05      7.84 o 
   2   2  19        6.96       -1.67     11.28 o 
   3   2  19        7.57       -8.66     12.00 o 
   4   2  19        0.96      -12.70     12.70 o 
   5   2  19        6.27        4.10     14.62 o 
 -11   3  19        7.94        5.11     12.36 o 
 -10   3  19        1.06        2.16     10.85 o 
  -9   3  19       16.12       41.51     11.50 o 
  -8   3  19       59.34       36.80     10.86 o 
  -7   3  19       13.88        7.58      7.45 o 
  -6   3  19       26.71        9.50      7.24 o 
  -5   3  19       13.27       10.14      6.84 o 
  -4   3  19        0.62       25.54      6.84 o 
  -3   3  19      160.13      224.24     11.81 o 
  -2   3  19       38.52       28.64      6.95 o 
  -1   3  19        0.00       -5.93      5.93 o 
   0   3  19      158.37      176.67     13.24 o 
   1   3  19       46.75       60.31     10.73 o 
   2   3  19        7.23       15.74     12.30 o 
   3   3  19       10.80       -1.43     11.71 o 
   4   3  19        0.01      -14.49     14.49 o 
   5   3  19        0.46      -14.41     14.41 o 
 -11   4  19        5.57      -11.55     11.55 o 
 -10   4  19        0.01        2.71     10.86 o 
  -9   4  19       91.68       85.15     13.13 o 
  -8   4  19      100.43      114.09     13.04 o 
  -7   4  19      107.01      134.54     13.07 o 
  -6   4  19       25.54       23.09      9.27 o 
  -5   4  19      108.07      111.39     11.56 o 
  -4   4  19       15.35       36.13      9.07 o 
  -3   4  19       71.93       62.55      9.90 o 
  -2   4  19       14.41        9.42      8.07 o 
  -1   4  19       43.51       35.11      9.35 o 
   0   4  19      140.82      139.11     16.10 o 
   1   4  19      223.94      255.45     29.78 o 
   2   4  19      111.67      107.30     15.71 o 
   3   4  19        0.35       -8.43     12.21 o 
   4   4  19        4.13        0.41     13.19 o 
   5   4  19       37.25       29.70     16.35 o 
 -11   5  19       30.58       29.79     13.49 o 
 -10   5  19        0.07       -5.15     11.20 o 
  -9   5  19       11.43       10.64     10.48 o 
  -8   5  19      323.54      316.81     18.05 o 
  -7   5  19      113.48      116.76     10.76 o 
  -6   5  19      119.81      124.43     12.48 o 
  -5   5  19       51.78       62.55     10.17 o 
  -4   5  19       29.34       38.00      9.18 o 
  -3   5  19      102.39       84.78     12.79 o 
  -2   5  19       10.70       -3.42      7.98 o 
  -1   5  19       11.96       13.55      8.81 o 
   0   5  19       24.64       12.78      9.17 o 
   1   5  19      235.81      231.79     37.87 o 
   2   5  19        0.82        3.65     12.08 o 
   3   5  19       46.90       39.65     14.04 o 
   4   5  19        5.75      -13.72     13.72 o 
   5   5  19        4.72       29.34     16.12 o 
 -10   6  19        1.45       -7.56     10.91 o 
  -9   6  19       17.18       19.85     12.83 o 
  -8   6  19        5.88        6.97      8.60 o 
  -7   6  19      122.26      118.56     11.17 o 
  -6   6  19        0.02       -0.73      8.79 o 
  -5   6  19        0.34       11.19      9.22 o 
  -4   6  19        8.78       11.68      8.86 o 
  -3   6  19       15.03       -0.35      8.59 o 
  -2   6  19       31.44       30.45      7.62 o 
  -1   6  19        0.64       -2.66      8.68 o 
   0   6  19       23.12       -2.90      9.03 o 
   1   6  19        2.54       -1.70     10.85 o 
   2   6  19        9.73       15.03     12.45 o 
   3   6  19       15.43       15.76     13.19 o 
   4   6  19        5.30      -21.43     23.64 o 
 -10   7  19        5.41       12.26     14.29 o 
  -9   7  19        4.49        5.79     10.60 o 
  -8   7  19        6.54        8.10      9.02 o 
  -7   7  19        6.70        5.01      8.49 o 
  -6   7  19       61.41       60.22      9.56 o 
  -5   7  19       18.80       17.37      8.97 o 
  -4   7  19       26.96       23.36      9.39 o 
  -3   7  19        0.17       -7.34      7.34 o 
  -2   7  19       35.81       22.86      7.57 o 
  -1   7  19       39.21       26.87      8.24 o 
   0   7  19        1.85       -6.20      8.82 o 
   1   7  19       15.53        6.81     11.22 o 
   2   7  19        0.77        5.62     11.35 o 
   3   7  19       27.16       38.27     14.00 o 
   4   7  19        0.28      -13.26     13.26 o 
  -9   8  19        1.30       10.75     13.82 o 
  -8   8  19        0.17        6.41     10.20 o 
  -7   8  19        3.21        1.57      8.53 o 
  -6   8  19        1.90        4.25      8.07 o 
  -5   8  19        2.00        7.89      8.60 o 
  -4   8  19        2.83       -7.71      7.71 o 
  -3   8  19        4.74       -5.61      7.98 o 
  -2   8  19        0.23        8.25      8.03 o 
  -1   8  19        5.64       10.71      8.09 o 
   0   8  19        1.28       -5.85      8.11 o 
   1   8  19       15.24       -6.49      9.70 o 
   2   8  19        0.30      -11.07     11.07 o 
   3   8  19        1.54      -13.89     18.04 o 
  -8   9  19        6.54       -8.62     10.75 o 
  -7   9  19        2.73       14.32     10.67 o 
  -6   9  19      119.39      115.76     13.04 o 
  -5   9  19        0.17        0.20     10.31 o 
  -4   9  19        1.57      -10.72     15.71 o 
  -3   9  19        1.79        2.34     11.19 o 
  -2   9  19       11.82       22.89      8.81 o 
  -1   9  19       81.01       66.28      9.17 o 
   0   9  19        3.01       20.31      9.32 o 
   1   9  19       20.94       12.40     13.49 o 
   2   9  19        8.43       -7.83     12.47 o 
  -7  10  19       21.33       23.68     11.57 o 
  -6  10  19       17.92        4.01     10.03 o 
  -5  10  19        5.81       -2.72     10.36 o 
  -4  10  19        4.13       10.67      9.55 o 
  -3  10  19       28.17       14.10     25.67 o 
  -2  10  19       43.73       34.04     10.65 o 
  -1  10  19        0.22       34.59     10.71 o 
   0  10  19       13.38       25.78     10.10 o 
   1  10  19        1.92       -5.16     13.22 o 
  -5  11  19        0.02      -11.18     11.18 o 
  -4  11  19        0.60      -10.67     20.33 o 
  -3  11  19        1.44      -19.32     19.32 o 
  -2  11  19        7.70        8.13     20.84 o 
  -1  11  19        0.09       -1.52     21.35 o 
 -11   0  20       11.48        0.72     14.72 o 
 -10   0  20        1.50        3.51     13.47 o 
  -9   0  20       43.29       25.10     13.98 o 
  -8   0  20        0.60      -10.09     10.96 o 
  -7   0  20      274.20      235.80     22.62 o 
  -6   0  20      102.40      105.09     13.84 o 
  -5   0  20       21.30       29.23     10.78 o 
  -4   0  20        3.02        0.30      9.16 o 
  -3   0  20        0.60       -1.78      9.35 o 
  -2   0  20       60.51       51.13     11.07 o 
  -1   0  20       16.74       34.45     11.12 o 
   0   0  20       91.38       83.48     13.30 o 
   1   0  20       16.21        5.82     11.22 o 
   2   0  20        4.08      -10.49     10.49 o 
   3   0  20        2.57       -0.15     11.95 o 
   4   0  20       18.09       20.84     21.86 o 
   5   0  20       19.61       -4.07     23.38 o 
 -11   1  20       17.79        7.68     10.42 o 
 -10   1  20       75.34       57.72     10.90 o 
  -9   1  20       24.42       17.44      9.20 o 
  -8   1  20        6.06       -7.77      7.77 o 
  -7   1  20        5.67       13.69      7.75 o 
  -6   1  20       23.37       21.13      7.72 o 
  -5   1  20      392.18      424.37     18.35 o 
  -4   1  20        1.42       -3.88      6.58 o 
  -3   1  20       18.86        9.96      6.86 o 
  -2   1  20       65.93       64.93      8.04 o 
  -1   1  20        8.68       13.91      7.38 o 
   0   1  20        4.81       11.55      7.58 o 
   1   1  20       13.25        1.88      7.75 o 
   2   1  20        0.64       -5.06      7.73 o 
   3   1  20        3.37       -2.64     13.47 o 
   4   1  20       11.59       18.52     15.27 o 
   5   1  20       14.29       -9.39     14.98 o 
 -11   2  20        3.48      -11.67     11.67 o 
 -10   2  20        0.21       -2.89      8.96 o 
  -9   2  20        0.71       -8.15      8.15 o 
  -8   2  20        4.76        1.44      7.83 o 
  -7   2  20       25.99       14.42     10.93 o 
  -6   2  20        5.08        3.02      7.05 o 
  -5   2  20       12.15       16.10      7.07 o 
  -4   2  20        0.13        6.57      6.76 o 
  -3   2  20        3.21       -9.51      9.79 o 
  -2   2  20       67.05       77.18      8.35 o 
  -1   2  20       85.11       91.59      9.13 o 
   0   2  20        4.32        3.96      7.34 o 
   1   2  20        1.17       -3.18      9.19 o 
   2   2  20        4.23       -8.43      9.25 o 
   3   2  20        0.00      -12.52     12.52 o 
   4   2  20        1.36      -13.43     13.43 o 
   5   2  20        4.83        0.41     15.56 o 
 -11   3  20        1.92      -11.62     11.62 o 
 -10   3  20        8.81        6.64     10.75 o 
  -9   3  20       17.19        5.08     10.69 o 
  -8   3  20       67.67       63.77     11.58 o 
  -7   3  20       12.36       10.53      7.80 o 
  -6   3  20        8.01        3.93      7.05 o 
  -5   3  20       89.73       69.94      8.65 o 
  -4   3  20      366.29      350.21     14.00 o 
  -3   3  20       35.95       16.30      7.15 o 
  -2   3  20        0.10       -7.55      7.55 o 
  -1   3  20       85.63       78.31     10.94 o 
   0   3  20       13.76       13.79      9.47 o 
   1   3  20        8.19       -8.76      8.76 o 
   2   3  20        1.45       -4.78     12.30 o 
   3   3  20        1.09      -13.22     13.22 o 
   4   3  20        1.80       -4.99     13.80 o 
   5   3  20        7.90       23.35     19.06 o 
 -11   4  20        0.69      -11.55     11.55 o 
 -10   4  20        0.30       -0.83     11.25 o 
  -9   4  20        3.44       13.30     10.89 o 
  -8   4  20      163.53      183.32     15.31 o 
  -7   4  20      182.32      186.05     14.75 o 
  -6   4  20        0.01        0.33      8.75 o 
  -5   4  20       11.93        9.48     10.74 o 
  -4   4  20       95.07       84.13     10.79 o 
  -3   4  20       63.62       48.61      9.90 o 
  -2   4  20       64.13       70.25     10.36 o 
  -1   4  20        2.17       -8.09      8.09 o 
   0   4  20        3.86       -8.81      8.81 o 
   1   4  20        0.00       -0.72      9.57 o 
   2   4  20        0.22       -2.41     12.44 o 
   3   4  20        2.96       -5.87     12.82 o 
   4   4  20        7.75       12.76     14.41 o 
 -10   5  20       25.14       23.99     15.43 o 
  -9   5  20       26.38       45.91     12.33 o 
  -8   5  20        5.31       20.12     10.60 o 
  -7   5  20        0.17        0.32      9.63 o 
  -6   5  20        2.72       -2.67      8.86 o 
  -5   5  20       66.35       60.39     10.69 o 
  -4   5  20       91.19       86.61     15.14 o 
  -3   5  20       10.89       11.81     10.16 o 
  -2   5  20       19.14        9.92      8.65 o 
  -1   5  20        1.16       -8.72      8.72 o 
   0   5  20        5.47       -4.70      9.03 o 
   1   5  20        7.38       -1.86      9.82 o 
   2   5  20        2.60       -2.25     12.20 o 
   3   5  20        0.44       -1.72     13.07 o 
   4   5  20        0.65      -13.45     13.45 o 
 -10   6  20        0.31        4.93     11.83 o 
  -9   6  20       16.63       18.52     11.26 o 
  -8   6  20        0.40       16.06     10.32 o 
  -7   6  20        3.83        7.27     11.45 o 
  -6   6  20        0.03       -1.93      8.80 o 
  -5   6  20       99.86       91.27     11.50 o 
  -4   6  20       34.15       16.85      9.39 o 
  -3   6  20       28.30       18.45     12.06 o 
  -2   6  20      174.19      195.19     20.85 o 
  -1   6  20       26.08       22.12      9.99 o 
   0   6  20        0.33        1.55      9.27 o 
   1   6  20        0.69        6.40      9.82 o 
   2   6  20       16.35       13.41     12.94 o 
   3   6  20        1.14       -9.79     12.88 o 
   4   6  20        1.31        6.56     14.27 o 
  -9   7  20        2.64       -2.98     11.40 o 
  -8   7  20        0.80       -2.59     10.10 o 
  -7   7  20        3.55        8.79      8.36 o 
  -6   7  20        2.10        1.98      9.02 o 
  -5   7  20       47.10       26.97      9.67 o 
  -4   7  20        0.89       -2.11      8.25 o 
  -3   7  20        2.36        8.02      8.63 o 
  -2   7  20       13.96       21.72      8.97 o 
  -1   7  20       20.91       12.39      8.30 o 
   0   7  20        3.16       -7.08      9.19 o 
   1   7  20       15.47       17.51     11.09 o 
   2   7  20        1.68      -13.56     17.54 o 
   3   7  20        1.70      -10.08     21.86 o 
  -9   8  20        0.00        1.61     13.32 o 
  -8   8  20        8.75      -10.26     10.26 o 
  -7   8  20       16.59        9.57      8.72 o 
  -6   8  20       35.17       43.40     10.38 o 
  -5   8  20        4.27       -0.78      8.56 o 
  -4   8  20        7.57       -5.99      9.97 o 
  -3   8  20        2.10       -3.36      8.44 o 
  -2   8  20       59.21       59.69     10.09 o 
  -1   8  20        9.62       23.86     13.07 o 
   0   8  20        1.98       -4.05     10.49 o 
   1   8  20        5.53       -1.50     12.91 o 
   2   8  20        0.06        2.15     13.47 o 
  -8   9  20       15.79       17.04     11.46 o 
  -7   9  20        6.61        1.84     10.62 o 
  -6   9  20        1.54       -9.62     10.53 o 
  -5   9  20       10.35        1.26     15.50 o 
  -4   9  20        6.25        6.00      9.61 o 
  -3   9  20        1.88       -5.24      8.14 o 
  -2   9  20       14.23       45.34      9.81 o 
  -1   9  20        0.04       29.77      9.62 o 
   0   9  20       35.72       43.72      9.88 o 
   1   9  20        1.28       -5.70     15.12 o 
  -7  10  20        2.15       36.60     25.92 o 
  -6  10  20        3.25      -12.55     12.55 o 
  -5  10  20        3.04        1.36     10.46 o 
  -4  10  20        2.32       -0.02     20.08 o 
  -3  10  20        0.01       -6.32     20.59 o 
  -2  10  20        5.66       11.83     17.54 o 
  -1  10  20       25.37       44.22     11.38 o 
   0  10  20       48.17       49.37     13.53 o 
  -4  11  20        0.18      -21.86     21.86 o 
  -3  11  20        0.08      -20.84     20.84 o 
  -2  11  20       34.65       22.37     22.37 o 
 -11   1  21        6.06        2.14     10.34 o 
 -10   1  21       27.84       29.62     10.32 o 
  -9   1  21       34.54       11.55     10.34 o 
  -8   1  21        1.13       -7.97      7.97 o 
  -7   1  21      137.03      131.56     13.18 o 
  -6   1  21      193.05      162.69     15.48 o 
  -5   1  21       11.63        9.85      7.23 o 
  -4   1  21        0.89       -5.35      6.70 o 
  -3   1  21        0.56       -2.96      6.72 o 
  -2   1  21       38.02       28.07      7.28 o 
  -1   1  21        0.13       17.20      7.54 o 
   0   1  21      239.49      297.26     14.60 o 
   1   1  21        0.12       -7.63      7.63 o 
   2   1  21        0.55       -9.97      9.97 o 
   3   1  21        0.49      -10.56     10.56 o 
   4   1  21       25.23       40.73     17.15 o 
 -11   2  21        0.78        2.12     12.31 o 
 -10   2  21        5.85       -5.02     11.03 o 
  -9   2  21       15.71        8.49      9.00 o 
  -8   2  21        0.31        7.11      8.02 o 
  -7   2  21       14.06       12.03      7.72 o 
  -6   2  21       65.72       50.42      8.51 o 
  -5   2  21       39.89       41.42      7.97 o 
  -4   2  21        1.76       -6.28      6.28 o 
  -3   2  21       55.62       54.16      8.19 o 
  -2   2  21      106.66      106.80      9.35 o 
  -1   2  21       73.94       70.40      8.94 o 
   0   2  21        4.68        6.11      9.38 o 
   1   2  21        6.98        3.78      9.76 o 
   2   2  21        3.78       -9.76      9.76 o 
   3   2  21        1.46      -12.61     13.39 o 
   4   2  21        0.68      -12.21     14.89 o 
 -11   3  21        3.08        2.42     12.38 o 
 -10   3  21       29.49       32.83     12.38 o 
  -9   3  21       69.37       83.45     13.27 o 
  -8   3  21       21.11       23.65     10.36 o 
  -7   3  21        0.72        2.99      9.45 o 
  -6   3  21      123.47      116.92     13.66 o 
  -5   3  21       40.05       42.92     10.13 o 
  -4   3  21        1.33        4.72      8.44 o 
  -3   3  21       13.06       11.94      8.67 o 
  -2   3  21       86.38       69.99     10.53 o 
  -1   3  21       13.14       12.20      9.14 o 
   0   3  21        0.05       -1.32      9.19 o 
   1   3  21       13.19       15.92     10.43 o 
   2   3  21        0.04      -10.04     10.04 o 
   3   3  21        0.11       -5.97     14.03 o 
   4   3  21        3.09       -9.13     15.01 o 
 -10   4  21        0.10      -10.55     10.55 o 
  -9   4  21       11.02       19.02     11.52 o 
  -8   4  21      107.96      101.96     13.14 o 
  -7   4  21      147.45      144.50     14.13 o 
  -6   4  21       10.31        9.64      9.47 o 
  -5   4  21       25.83       17.60      9.42 o 
  -4   4  21      174.36      151.40     12.99 o 
  -3   4  21        0.04       -8.25      8.25 o 
  -2   4  21       14.41       21.58      9.18 o 
  -1   4  21        0.21       -8.88      8.88 o 
   0   4  21        1.20       -9.06      9.06 o 
   1   4  21       11.82        9.09     10.36 o 
   2   4  21        8.61       -7.56     10.27 o 
   3   4  21        2.68       -8.55     13.67 o 
   4   4  21        2.36       -3.39     15.01 o 
 -10   5  21       31.02       30.12     16.98 o 
  -9   5  21      225.48      224.26     19.79 o 
  -8   5  21        2.69       17.70     10.82 o 
  -7   5  21       91.61      102.33     12.93 o 
  -6   5  21       61.53       49.67     10.55 o 
  -5   5  21       74.14       76.64     11.36 o 
  -4   5  21       12.85       -3.22     10.50 o 
  -3   5  21      330.27      297.54     29.75 o 
  -2   5  21       13.83       10.30      9.55 o 
  -1   5  21        9.28       -6.14      9.14 o 
   0   5  21        0.83       -9.19      9.19 o 
   1   5  21        1.83      -10.00     10.00 o 
   2   5  21        2.86        1.30     13.07 o 
   3   5  21        3.54      -12.82     12.82 o 
 -10   6  21       19.18       23.69     12.19 o 
  -9   6  21       22.48       31.48     11.98 o 
  -8   6  21      135.68      112.71     13.83 o 
  -7   6  21       84.49       70.07     17.27 o 
  -6   6  21        0.16       -0.21      9.30 o 
  -5   6  21       49.74       35.07     10.60 o 
  -4   6  21        0.35       -9.97      9.97 o 
  -3   6  21       12.82        8.82      9.18 o 
  -2   6  21        8.60       -0.06      9.24 o 
  -1   6  21        2.87        0.51      9.49 o 
   0   6  21        7.60       -8.36      9.47 o 
   1   6  21       12.86       -7.98      9.78 o 
   2   6  21        0.24      -12.57     12.57 o 
   3   6  21        1.95      -12.93     13.42 o 
  -9   7  21       29.51       45.73     12.67 o 
  -8   7  21        5.63       15.71     10.52 o 
  -7   7  21       21.02        7.19      9.89 o 
  -6   7  21        5.38       -3.64      8.88 o 
  -5   7  21       20.07       23.80      9.71 o 
  -4   7  21       22.46       11.26     12.80 o 
  -3   7  21       23.43       11.98     12.99 o 
  -2   7  21       21.87       39.14      9.67 o 
  -1   7  21        1.55        4.52     10.17 o 
   0   7  21        7.48       19.76     10.63 o 
   1   7  21        3.63       -9.80      9.80 o 
   2   7  21       10.84       -2.56     12.81 o 
  -8   8  21        0.02        4.70     12.47 o 
  -7   8  21       44.77       65.12     11.79 o 
  -6   8  21        0.18        6.11     13.42 o 
  -5   8  21       13.06        9.71      9.07 o 
  -4   8  21        8.71        7.40     13.95 o 
  -3   8  21        2.17       14.82      9.08 o 
  -2   8  21       15.06       16.88     12.56 o 
  -1   8  21       32.29       42.99     10.65 o 
   0   8  21        6.01       -1.26     10.08 o 
   1   8  21        1.78       -9.41     10.49 o 
  -7   9  21        0.91        1.39     16.38 o 
  -6   9  21       36.16       37.31     13.98 o 
  -5   9  21       15.78       27.35     11.51 o 
  -4   9  21        0.84       -1.29     10.71 o 
  -3   9  21        0.19        0.84      9.87 o 
  -2   9  21       60.40       74.21     11.14 o 
  -1   9  21       59.89       65.89     11.15 o 
   0   9  21       32.75       44.24     15.00 o 
  -5  10  21        0.76       -4.91     10.00 o 
  -4  10  21        0.03       -3.73     13.22 o 
  -3  10  21       10.96       21.41     20.08 o 
  -2  10  21        0.29       12.34      9.96 o 
  -1  10  21        7.89       19.32     22.37 o 
 -11   0  22        2.35        4.32     15.10 o 
 -10   0  22       61.51       47.08     16.77 o 
  -9   0  22       42.43       34.74     15.50 o 
  -8   0  22       30.47        9.90     12.92 o 
  -7   0  22       41.92       38.40     12.73 o 
  -6   0  22       99.03       92.76     14.19 o 
  -5   0  22        0.31       -9.68      9.68 o 
  -4   0  22       67.39       66.14     19.57 o 
  -3   0  22       33.71       31.96     11.32 o 
  -2   0  22       65.24       48.40     26.18 o 
  -1   0  22      427.77      431.40     23.55 o 
   0   0  22       45.19       37.11     12.94 o 
   1   0  22        0.06      -11.35     11.35 o 
   2   0  22        7.70        1.52     19.32 o 
   3   0  22       11.93       20.84     22.37 o 
   4   0  22        0.00      -14.74     23.38 o 
 -11   1  22        0.60      -11.92     11.92 o 
 -10   1  22        1.67        9.96      9.93 o 
  -9   1  22       17.74       22.97      9.79 o 
  -8   1  22        0.02        2.44      8.39 o 
  -7   1  22        8.40       -1.27      7.61 o 
  -6   1  22       16.08        9.04      7.90 o 
  -5   1  22        9.93       -1.19      7.23 o 
  -4   1  22        1.55       -6.57      6.57 o 
  -3   1  22       49.00       49.46      8.18 o 
  -2   1  22       81.44       84.83      9.01 o 
  -1   1  22        2.75        9.67      7.85 o 
   0   1  22       14.02       14.12      8.41 o 
   1   1  22        0.12       -9.98      9.98 o 
   2   1  22        0.04       -3.80     10.88 o 
   3   1  22        1.27       -6.27     14.26 o 
   4   1  22        0.01      -10.46     15.63 o 
 -11   2  22       32.42       26.75     13.37 o 
 -10   2  22        0.66      -10.56     10.56 o 
  -9   2  22        8.28        5.69     10.91 o 
  -8   2  22       25.00       23.22     10.54 o 
  -7   2  22        5.11        4.67      7.67 o 
  -6   2  22       22.91       20.51      8.02 o 
  -5   2  22        6.86       -3.05      7.00 o 
  -4   2  22        0.19       -4.62      6.90 o 
  -3   2  22       16.24       14.20      7.27 o 
  -2   2  22       12.34       15.61      8.68 o 
  -1   2  22        4.22        3.22      8.98 o 
   0   2  22       12.93        0.47     10.06 o 
   1   2  22        4.74       -6.14     10.25 o 
   2   2  22       12.70       11.36     11.32 o 
   3   2  22        0.05       -4.75     11.44 o 
   4   2  22        0.31      -15.44     15.44 o 
 -10   3  22        5.20       32.02     12.20 o 
  -9   3  22        6.53       17.99     11.50 o 
  -8   3  22        1.94        2.36     10.20 o 
  -7   3  22        6.12        3.48      9.61 o 
  -6   3  22        9.11       -1.14      9.05 o 
  -5   3  22       29.10       25.84      9.63 o 
  -4   3  22        2.64       -8.28      8.28 o 
  -3   3  22        2.38       -4.01      8.56 o 
  -2   3  22       18.10       14.61      8.86 o 
  -1   3  22       40.11       40.78     10.88 o 
   0   3  22        2.56       -8.33      9.31 o 
   1   3  22        5.13       -5.43     10.41 o 
   2   3  22        7.29       -4.71     10.84 o 
   3   3  22        2.18       -9.02     11.69 o 
 -10   4  22        4.43       28.34     12.12 o 
  -9   4  22        7.27       30.26     11.89 o 
  -8   4  22       68.85       75.55     12.47 o 
  -7   4  22        0.81        0.79     16.00 o 
  -6   4  22       18.81        9.25      9.61 o 
  -5   4  22        0.14       -6.49      9.02 o 
  -4   4  22        0.00       -2.94      8.75 o 
  -3   4  22       34.91       27.26      9.70 o 
  -2   4  22        4.15       -1.18      8.68 o 
  -1   4  22        0.55       -5.45      9.43 o 
   0   4  22        4.42      -10.16     10.54 o 
   1   4  22       23.85       15.39     11.23 o 
   2   4  22        0.22      -10.48     10.48 o 
   3   4  22        2.51      -13.21     14.53 o 
 -10   5  22        2.32       22.23     12.21 o 
  -9   5  22        7.55       26.94     11.86 o 
  -8   5  22        0.00       21.23     10.99 o 
  -7   5  22        5.60       14.75     10.16 o 
  -6   5  22       48.58       33.03     10.72 o 
  -5   5  22       31.40       15.80     12.71 o 
  -4   5  22        0.88       -4.53      9.11 o 
  -3   5  22        5.94        8.38      9.31 o 
  -2   5  22        0.56        9.56      8.88 o 
  -1   5  22       19.99        5.30     10.10 o 
   0   5  22        0.01       -9.60      9.60 o 
   1   5  22       13.95       17.05     10.83 o 
   2   5  22        7.31        3.04     11.55 o 
   3   5  22        0.70      -14.04     14.04 o 
  -9   6  22        6.67       22.68     11.91 o 
  -8   6  22       15.36       26.00     16.64 o 
  -7   6  22        0.02       -4.41     12.50 o 
  -6   6  22        0.22       -7.09      9.20 o 
  -5   6  22        1.22       -6.70      9.10 o 
  -4   6  22        0.12       -7.30     10.11 o 
  -3   6  22        0.00       -0.92      9.10 o 
  -2   6  22        0.51       -9.26     11.65 o 
  -1   6  22        1.55       -9.77      9.77 o 
   0   6  22       22.43       17.36     15.23 o 
   1   6  22        2.51      -10.20     10.20 o 
   2   6  22        1.64      -11.04     11.04 o 
  -9   7  22       28.84       24.40     26.43 o 
  -8   7  22       15.92        5.99     10.93 o 
  -7   7  22        0.17        6.84      9.74 o 
  -6   7  22       18.84       11.83     14.58 o 
  -5   7  22        2.03       -6.23     13.09 o 
  -4   7  22        3.33       -1.33      8.95 o 
  -3   7  22       18.14       16.12      9.60 o 
  -2   7  22        9.77        9.48      9.60 o 
  -1   7  22        1.31        4.43     10.36 o 
   0   7  22        0.52        5.08     10.53 o 
   1   7  22        2.79      -14.32     14.32 o 
  -8   8  22        5.89      -10.17     23.89 o 
  -7   8  22        3.78        2.13     10.05 o 
  -6   8  22        3.83        7.61      9.50 o 
  -5   8  22        0.05        3.06      9.18 o 
  -4   8  22        1.01       -0.21     24.61 o 
  -3   8  22        0.39       -9.73     13.28 o 
  -2   8  22       26.52       41.36      9.99 o 
  -1   8  22        0.18       21.03     10.35 o 
   0   8  22        0.19        6.45     12.78 o 
   1   8  22        0.00       -2.54     14.38 o 
  -6   9  22        5.97        9.31     11.84 o 
  -5   9  22        9.39       14.79     11.22 o 
  -4   9  22        0.05        3.73     10.36 o 
  -3   9  22        2.71       11.07     10.76 o 
  -2   9  22       20.81       32.45     11.56 o 
  -1   9  22        0.85       30.44     16.77 o 
 -10   1  23        4.10        3.36     11.82 o 
  -9   1  23       15.82        9.90     11.24 o 
  -8   1  23        3.91       -8.25      8.25 o 
  -7   1  23       11.52        3.08      8.03 o 
  -6   1  23        3.49       -4.43      8.51 o 
  -5   1  23        0.01       -7.19      7.19 o 
  -4   1  23        0.05       -7.41      7.41 o 
  -3   1  23       45.81       45.12      8.43 o 
  -2   1  23        0.77       -7.07      7.07 o 
  -1   1  23       57.05       69.99     10.73 o 
   0   1  23        7.85       -1.64     10.61 o 
   1   1  23       30.22       34.42     11.80 o 
   2   1  23        2.99        3.90     14.53 o 
   3   1  23        7.83       19.59     20.84 o 
 -10   2  23        0.04        2.36     11.89 o 
  -9   2  23        0.67        7.64     11.98 o 
  -8   2  23       10.10        0.34     10.07 o 
  -7   2  23        0.25       -3.53      8.97 o 
  -6   2  23       41.75       44.78     10.51 o 
  -5   2  23       16.43        5.60      9.11 o 
  -4   2  23       14.38       12.71      9.10 o 
  -3   2  23        1.21       -4.99      8.44 o 
  -2   2  23        7.56       -1.48      8.51 o 
  -1   2  23       10.88       15.89      9.92 o 
   0   2  23       12.40       13.61     10.79 o 
   1   2  23        7.50        5.26     11.04 o 
   2   2  23        9.70        4.36     12.06 o 
   3   2  23        6.20       -6.38     15.77 o 
 -10   3  23       15.48       26.12     12.97 o 
  -9   3  23        5.95        6.38     13.72 o 
  -8   3  23       17.04        4.40     10.82 o 
  -7   3  23        0.98        2.50      9.79 o 
  -6   3  23       10.67        7.59      9.54 o 
  -5   3  23        0.03        4.26      9.21 o 
  -4   3  23       29.59       26.48      9.80 o 
  -3   3  23        0.12       -3.36      8.85 o 
  -2   3  23        0.99        0.52      9.10 o 
  -1   3  23       10.20       11.46      9.99 o 
   0   3  23       16.54       11.17     14.26 o 
   1   3  23        0.09       -7.31     16.22 o 
   2   3  23        1.08      -11.59     11.59 o 
   3   3  23        0.01      -11.91     11.91 o 
 -10   4  23        0.40       10.18     12.15 o 
  -9   4  23       19.14       24.49     17.35 o 
  -8   4  23       62.46       66.14     12.95 o 
  -7   4  23        0.36        2.33     10.05 o 
  -6   4  23        2.53        6.43      9.67 o 
  -5   4  23        2.02       -6.56      9.05 o 
  -4   4  23       30.13       14.31      9.93 o 
  -3   4  23       30.68       26.01     10.30 o 
  -2   4  23       54.08       40.42     10.66 o 
  -1   4  23        0.04       -5.30      9.74 o 
   0   4  23        5.15       13.31     12.00 o 
   1   4  23        0.08       -2.54     11.26 o 
   2   4  23        1.10      -10.89     10.89 o 
  -9   5  23        5.04       23.49     13.75 o 
  -8   5  23      106.64       92.31     15.65 o 
  -7   5  23       89.36       82.86     19.29 o 
  -6   5  23       16.22       18.24     10.58 o 
  -5   5  23        0.25       -6.40      9.33 o 
  -4   5  23        0.02       -8.86      8.86 o 
  -3   5  23        1.70       -0.76      9.10 o 
  -2   5  23       63.82       44.37     10.98 o 
  -1   5  23        1.48       -9.94      9.94 o 
   0   5  23        5.12       16.49     11.29 o 
   1   5  23        3.86      -10.58     10.58 o 
   2   5  23        3.89      -11.64     11.64 o 
  -9   6  23       25.84       26.03     12.06 o 
  -8   6  23        0.02        9.02     10.99 o 
  -7   6  23        0.58       12.22     11.62 o 
  -6   6  23       10.60       -0.20     13.37 o 
  -5   6  23        7.29       11.33      9.89 o 
  -4   6  23       31.19       27.72     14.92 o 
  -3   6  23       34.96       48.95     10.96 o 
  -2   6  23        7.95       15.81     10.21 o 
  -1   6  23        6.81        1.15     10.87 o 
   0   6  23       23.18       17.12     11.50 o 
   1   6  23        1.99      -10.96     10.96 o 
  -8   7  23       15.32       33.57     12.11 o 
  -7   7  23        1.09       -3.58      9.93 o 
  -6   7  23        1.46        0.25      9.53 o 
  -5   7  23        4.54        7.56      9.46 o 
  -4   7  23        0.47       -4.47      9.49 o 
  -3   7  23       11.08       18.51      9.93 o 
  -2   7  23        9.69       12.14      9.62 o 
  -1   7  23        9.74       15.81      9.98 o 
   0   7  23        2.71        2.71     11.43 o 
   1   7  23        2.48       -3.53     14.26 o 
  -7   8  23        8.02        2.78     12.02 o 
  -6   8  23        1.46       -0.94      9.70 o 
  -5   8  23        4.17       14.21     10.04 o 
  -4   8  23        1.19       -9.23      9.23 o 
  -3   8  23        0.54       13.30      9.95 o 
  -2   8  23       18.15       42.68     10.96 o 
  -1   8  23       21.62       27.22     11.08 o 
  -5   9  23        1.75      -20.84     21.86 o 
  -4   9  23        1.42       11.06     15.76 o 
  -3   9  23        0.07       -6.76     25.42 o 
  -2   9  23        0.20       13.22     23.38 o 
 -10   0  24       23.50       31.01     22.37 o 
  -9   0  24       28.43       54.39     15.63 o 
  -8   0  24        0.77       -3.54     12.36 o 
  -7   0  24        1.98       -1.19     28.72 o 
  -6   0  24       63.43       56.61     13.30 o 
  -5   0  24       30.14       35.04     12.00 o 
  -4   0  24       27.33       28.11     12.04 o 
  -3   0  24       18.61       20.41     15.50 o 
  -2   0  24       79.88       68.06     13.28 o 
  -1   0  24        1.72        9.66     11.14 o 
   0   0  24       75.61       90.48     24.40 o 
   1   0  24       46.69       51.85     22.37 o 
   2   0  24        6.12       -1.02     22.37 o 
 -10   1  24       19.06       17.20     12.20 o 
  -9   1  24       29.63       24.57     12.11 o 
  -8   1  24        0.00       -1.96     10.80 o 
  -7   1  24       33.83       27.37     10.41 o 
  -6   1  24       21.89       20.95      8.65 o 
  -5   1  24       30.35       36.08      8.86 o 
  -4   1  24        1.59       -4.07      8.44 o 
  -3   1  24        1.09        7.74      8.84 o 
  -2   1  24       33.45       34.63     10.12 o 
  -1   1  24       87.09       73.77     11.43 o 
   0   1  24       29.93       37.63     12.13 o 
   1   1  24        1.51       19.87     14.91 o 
   2   1  24       16.02       23.95     15.77 o 
 -10   2  24        2.75       -7.70     11.77 o 
  -9   2  24        6.73        7.53     11.32 o 
  -8   2  24        0.01       -1.51     10.53 o 
  -7   2  24       30.57       21.50     10.70 o 
  -6   2  24        3.10       17.89      9.87 o 
  -5   2  24       34.06       37.52     10.81 o 
  -4   2  24        0.43       -8.82      8.82 o 
  -3   2  24       20.81       14.69      9.51 o 
  -2   2  24       16.44       34.81     10.29 o 
  -1   2  24       16.01       15.17      9.83 o 
   0   2  24        0.00       11.20     10.97 o 
   1   2  24        6.30       -5.04     11.65 o 
   2   2  24        1.13      -14.98     14.98 o 
 -10   3  24        3.34       11.62     14.53 o 
  -9   3  24       22.19       27.88     12.04 o 
  -8   3  24        0.96       -0.42     10.59 o 
  -7   3  24        3.43       10.29     10.21 o 
  -6   3  24       21.22       37.65     10.91 o 
  -5   3  24        1.71        8.65      9.55 o 
  -4   3  24        8.30        0.46      8.97 o 
  -3   3  24        3.16       -2.34      9.09 o 
  -2   3  24        0.19        1.28      9.33 o 
  -1   3  24        0.20       -6.56      9.27 o 
   0   3  24       11.00       19.72     11.07 o 
   1   3  24        7.75       -2.46     12.01 o 
   2   3  24       17.34        2.84     12.89 o 
  -9   4  24       24.52       24.81     16.08 o 
  -8   4  24        1.70       18.12     11.46 o 
  -7   4  24       69.76       86.74     13.01 o 
  -6   4  24       19.83       32.27     11.07 o 
  -5   4  24        3.56       -4.73      9.72 o 
  -4   4  24        4.60       -9.39      9.39 o 
  -3   4  24       46.47       36.19     10.63 o 
  -2   4  24       21.87        9.32      9.82 o 
  -1   4  24        1.61       -6.81      9.92 o 
   0   4  24        2.47        7.76     10.92 o 
   1   4  24        2.85      -14.62     15.43 o 
   2   4  24        9.75      -11.88     12.53 o 
  -9   5  24       30.94       44.52     13.05 o 
  -8   5  24       21.20       46.71     12.57 o 
  -7   5  24        0.15       13.29     10.58 o 
  -6   5  24        3.49       -1.25     10.22 o 
  -5   5  24        1.55       -7.08      9.63 o 
  -4   5  24        0.12      -11.03     11.03 o 
  -3   5  24        0.03       17.34     10.27 o 
  -2   5  24        5.53       -4.35      9.19 o 
  -1   5  24        0.34       -1.46     10.68 o 
   0   5  24       18.87       17.20     11.50 o 
   1   5  24        0.03      -11.12     11.12 o 
  -8   6  24       13.44       36.47     19.32 o 
  -7   6  24        6.35       20.33     11.02 o 
  -6   6  24        0.58       -7.61      9.55 o 
  -5   6  24        0.03      -10.19     10.19 o 
  -4   6  24        1.94        8.78     11.59 o 
  -3   6  24       33.64       33.43     10.74 o 
  -2   6  24        1.40        1.98     10.07 o 
  -1   6  24        0.92       11.51     10.59 o 
   0   6  24        0.09       -7.58     11.13 o 
  -7   7  24        8.36       11.20     10.69 o 
  -6   7  24        0.10        7.06     10.80 o 
  -5   7  24        0.14        9.42      9.81 o 
  -4   7  24        2.48        0.62     11.29 o 
  -3   7  24       16.89       20.08     10.20 o 
  -2   7  24       14.48       36.70     10.91 o 
  -1   7  24        0.42       -1.91     10.05 o 
  -6   8  24        0.05      -22.87     22.87 o 
  -5   8  24        0.86        1.50     11.37 o 
  -4   8  24        1.23        9.85      9.70 o 
  -3   8  24        0.04       14.00     15.39 o 
  -2   8  24        0.08        2.05     15.76 o 
  -9   1  25        0.04        4.91     11.44 o 
  -8   1  25        2.41       -2.83     10.92 o 
  -7   1  25       11.18       33.27     11.80 o 
  -6   1  25        9.87        0.87      9.54 o 
  -5   1  25        3.53        1.95      9.36 o 
  -4   1  25        2.40       -8.72      8.72 o 
  -3   1  25        1.83        3.91      9.33 o 
  -2   1  25        0.01        0.12      9.04 o 
  -1   1  25        7.39        2.65      9.47 o 
   0   1  25        5.22       20.44     14.98 o 
   1   1  25        0.19        6.56     15.04 o 
   2   1  25       45.31       77.66     18.68 o 
  -9   2  25        2.71       18.42     12.16 o 
  -8   2  25        4.52       -4.79     10.53 o 
  -7   2  25        2.30        9.18     10.23 o 
  -6   2  25        0.11        0.41      9.69 o 
  -5   2  25        0.24       -7.21     10.33 o 
  -4   2  25        0.04       -5.95     11.30 o 
  -3   2  25        2.89        0.48      9.38 o 
  -2   2  25        1.67       -8.13      9.01 o 
  -1   2  25        0.91        4.21     10.02 o 
   0   2  25        1.66        5.52     12.36 o 
   1   2  25       32.87       64.68     26.18 o 
  -9   3  25        5.69        8.91     12.04 o 
  -8   3  25        5.16       19.98     11.26 o 
  -7   3  25        0.01        2.03     10.27 o 
  -6   3  25        3.33       -3.81      9.87 o 
  -5   3  25        0.32       -9.09      9.09 o 
  -4   3  25        0.17        0.61      9.75 o 
  -3   3  25        0.62       -0.44      9.70 o 
  -2   3  25        0.10       -9.19      9.19 o 
  -1   3  25        0.68       -9.22      9.22 o 
   0   3  25        3.21       -6.03     11.18 o 
   1   3  25        6.43       11.58     12.97 o 
  -9   4  25        6.98       43.71     18.81 o 
  -8   4  25       30.69       41.98     12.29 o 
  -7   4  25      105.49      125.79     14.24 o 
  -6   4  25        1.20        4.06     10.58 o 
  -5   4  25        0.21        3.56     10.05 o 
  -4   4  25        7.05       -4.35      9.58 o 
  -3   4  25        0.53       10.40      9.98 o 
  -2   4  25       11.69       21.32     10.52 o 
  -1   4  25       19.29       30.24     10.69 o 
   0   4  25        0.05       10.67     11.90 o 
   1   4  25       21.26       13.75     12.69 o 
  -8   5  25       87.40       84.63     13.99 o 
  -7   5  25        5.71        8.60     11.18 o 
  -6   5  25       10.07        2.09     10.36 o 
  -5   5  25        2.27       -2.36     10.19 o 
  -4   5  25        1.62       -8.07      9.68 o 
  -3   5  25       18.68       13.81     10.57 o 
  -2   5  25        6.86       10.17     10.55 o 
  -1   5  25       28.71       35.11     11.43 o 
   0   5  25        9.50      -11.23     11.23 o 
  -7   6  25       28.52       19.18     11.46 o 
  -6   6  25        6.93        8.62     13.89 o 
  -5   6  25        3.02        1.26      9.88 o 
  -4   6  25        2.42       -3.63      9.98 o 
  -3   6  25        0.45       -0.22     11.79 o 
  -2   6  25        5.31       30.65     11.06 o 
  -1   6  25       25.97       67.80     12.30 o 
  -6   7  25        1.33        0.17     10.33 o 
  -5   7  25        0.89       14.69     10.39 o 
  -4   7  25        0.69        7.47     10.43 o 
  -3   7  25        0.03       19.50     10.72 o 
  -2   7  25       25.17       52.46     12.12 o 
  -9   0  26        1.16       13.22     20.33 o 
  -8   0  26        4.04       -7.12     17.79 o 
  -7   0  26        9.33       16.27     18.30 o 
  -6   0  26        6.68        2.03     16.77 o 
  -5   0  26        0.36      -10.17     15.76 o 
  -4   0  26        7.28        9.15     16.27 o 
  -3   0  26       30.42       21.86     16.77 o 
  -2   0  26        1.57       23.89     17.79 o 
  -1   0  26       49.94       40.67     19.32 o 
   0   0  26       18.13        5.59     22.37 o 
   1   0  26        0.35       45.75     24.40 o 
  -9   1  26        0.03       13.99     11.92 o 
  -8   1  26       12.54       20.03     11.92 o 
  -7   1  26        0.00        4.73     10.79 o 
  -6   1  26       21.92       17.96     10.45 o 
  -5   1  26       15.20       20.01     10.47 o 
  -4   1  26        2.68        0.55      9.74 o 
  -3   1  26        5.42       -9.24      9.24 o 
  -2   1  26       42.38       42.83     13.24 o 
  -1   1  26        9.23        1.78     11.23 o 
   0   1  26        0.73       -5.71     13.30 o 
   1   1  26        3.54       51.88     17.57 o 
  -9   2  26        0.24       14.74     11.88 o 
  -8   2  26        2.13       -1.89     10.85 o 
  -7   2  26        0.58        5.13     10.46 o 
  -6   2  26        2.36       -1.73     10.02 o 
  -5   2  26       21.84       19.99     10.69 o 
  -4   2  26        6.20        6.91     10.02 o 
  -3   2  26        0.51       -7.98      9.64 o 
  -2   2  26        1.92        1.44     10.02 o 
  -1   2  26        0.03        4.63     13.41 o 
   0   2  26       19.31       27.73     18.55 o 
  -8   3  26        8.02       14.51     12.75 o 
  -7   3  26        0.04       11.19     10.90 o 
  -6   3  26        0.94        0.33     10.46 o 
  -5   3  26        1.96       -1.70     13.26 o 
  -4   3  26        7.45        9.03     10.45 o 
  -3   3  26        0.00       -9.46      9.46 o 
  -2   3  26        0.35       -4.22      9.64 o 
  -1   3  26        4.72        7.07     10.68 o 
   0   3  26        5.02       13.69     12.28 o 
  -8   4  26       51.18       59.95     13.12 o 
  -7   4  26        2.65       11.96     11.10 o 
  -6   4  26        0.16       -2.58     13.89 o 
  -5   4  26       19.27       -0.88     10.30 o 
  -4   4  26        2.29       -6.38      9.85 o 
  -3   4  26       14.70       21.01     16.26 o 
  -2   4  26        0.28        0.53     10.10 o 
  -1   4  26       12.70       35.87     11.51 o 
   0   4  26       13.41        9.92     13.72 o 
  -7   5  26        1.22       14.64     11.43 o 
  -6   5  26        5.01       -6.28     10.77 o 
  -5   5  26        3.84       11.02     10.75 o 
  -4   5  26        2.35        2.86     10.43 o 
  -3   5  26        0.09       11.48     10.41 o 
  -2   5  26        3.49       23.82     11.20 o 
  -1   5  26       10.85       15.44     11.30 o 
  -6   6  26        1.99        1.82     11.09 o 
  -5   6  26        0.16       -4.27     14.31 o 
  -4   6  26        0.04       -4.14     10.43 o 
  -3   6  26       35.32       49.02     12.75 o 
  -2   6  26        0.07        0.51     23.38 o 
  -8   1  27        2.93       10.59     13.83 o 
  -7   1  27        1.72       19.93     13.47 o 
  -6   1  27       24.99       40.67     13.96 o 
  -5   1  27       12.14       16.24     16.01 o 
  -4   1  27        3.04       18.30     13.22 o 
  -3   1  27        7.73       11.72     12.16 o 
  -2   1  27       16.15       16.83     12.44 o 
  -1   1  27        4.28       -3.61     12.00 o 
  -8   2  27        2.20        3.33     11.77 o 
  -7   2  27        4.97        4.33     10.83 o 
  -6   2  27        8.53        5.13     10.54 o 
  -5   2  27        0.31        0.23     10.23 o 
  -4   2  27        0.02       -4.31     10.21 o 
  -3   2  27        0.71       -7.96     11.58 o 
  -2   2  27        0.78        2.86     10.72 o 
  -1   2  27        0.03        6.39     12.52 o 
  -7   3  27        4.33        9.03     11.21 o 
  -6   3  27        4.06        4.74     15.85 o 
  -5   3  27       18.00       18.36     11.19 o 
  -4   3  27        3.49        6.43     10.66 o 
  -3   3  27        1.42       -6.59      9.97 o 
  -2   3  27       61.14       66.52     12.64 o 
  -1   3  27        1.09       -7.21     10.93 o 
  -7   4  27        0.53       16.10     14.49 o 
  -6   4  27        3.06        0.60     11.03 o 
  -5   4  27        0.89      -10.61     10.61 o 
  -4   4  27        1.73      -10.04     10.04 o 
  -3   4  27        0.76        4.05     12.46 o 
  -2   4  27        6.63       18.85     11.27 o 
  -5   5  27        1.77       -8.59     12.69 o 
  -4   5  27       17.92        5.68     10.83 o 
  -3   5  27       30.17       15.76     24.91 o 
  -7   0  28       12.53       17.79     20.33 o 
  -6   0  28        0.45       21.86     19.82 o 
  -5   0  28       31.39       38.63     20.84 o 
  -4   0  28        2.53       14.74     18.81 o 
  -3   0  28        2.00       -7.62     18.30 o 
  -2   0  28       11.56       18.81     19.82 o 
  -7   1  28       30.74       43.21     20.84 o 
  -6   1  28        6.07       12.38     13.24 o 
  -5   1  28        1.96       24.67     24.65 o 
  -4   1  28        3.29       -5.11     11.84 o 
  -3   1  28        1.55       -6.58     11.84 o 
  -2   1  28        0.40        0.62     14.99 o 
  -6   2  28        0.01       -2.70     10.98 o 
  -5   2  28        3.21       -0.31     10.99 o 
  -4   2  28        8.55       -1.71     12.34 o 
  -3   2  28        2.13       -7.50     14.23 o 
  -6   3  28        3.19       10.17     23.38 o 
  -5   3  28        3.89      -14.59     14.59 o 
  -4   3  28        1.01        9.16     11.44 o 
  -3   3  28        0.46      -13.44     14.16 o 
                                                 
